# Supplementary material for: Polygenic risk score-based phenome-wide association study of head and neck cancer across two large biobanks
Source: BMC Med. 2024 Mar 14;22:120. doi: 10.1186/s12916-024-03305-2 (PMC10941505; doi:10.1186/s12916-024-03305-2)
Supplement: Supplementary file 2 — Additional file 2: Table S8. Full results of HNSCC PRS-PheWAS in UK Biobank and Penn Medicine Biobank. Table S9. Full results of OPC PRS-PheWAS in UK Biobank and Penn Medicine Biobank. Table S10. Full results of OC PRS-PheWAS in UK Biobank and Penn Medicine Biobank. [file 12916_2024_3305_MOESM2_ESM.xlsx]

## Sheet: Table S8
Table S8. Full results of HNSCC PRS-PheWAS in UK Biobank and Penn Medicine Biobank.
PheCode	Description	Disease category	UKBB_Cases(n)	UKBB_Prevalence (%)	UKBB_OR (HNSCC_PRS)	UKBB_P-value (HNSCC_PRS)	PMBB_Cases(n)	PMBB_Prevalence (%)	PMBB_OR (HNSCC_PRS)	PMBB_P-value (HNSCC_PRS)
318	Tobacco use disorder	mental disorders	20599	0.0667732	1.06052	3.5e-15	9586	0.249629	1.0441	0.00105162
317.1	Alcoholism	mental disorders	9636	0.0312358	1.06406	6.14e-09	590	0.0153642	1.11332	0.0228956
317	Alcohol-related disorders	mental disorders	6015	0.0194981	1.07997	1.09e-08	594	0.0154683	1.11357	0.0221928
496.1	Emphysema	respiratory	2096	0.00679434	1.1083	5.48e-06	1471	0.0383063	1.09507	0.0024351
721	Spondylosis and allied disorders	musculoskeletal	8647	0.0280299	1.04996	1.46e-05	3928	0.102289	0.964075	0.050815
496	Chronic airway obstruction	respiratory	9151	0.0296637	1.04746	2.64e-05	4865	0.126689	1.07685	2.15673e-05
165.1	Cancer of bronchus; lung	neoplasms	2781	0.00901482	1.0833	4.68e-05	1213	0.0315877	1.11985	0.000444422
562.1	Diverticulosis	digestive	32013	0.103773	1.02124	0.000617253	4235	0.110284	0.995345	0.800478
443.9	Peripheral vascular disease, unspecified	circulatory system	2984	0.00967286	1.0671	0.000639797	3613	0.0940861	1.03833	0.058024
275.1	Disorders of iron metabolism	hematopoietic	747	0.00242146	1.1306	0.001133	295	0.00768209	1.05266	0.428642
306	Other mental disorder	mental disorders	35152	0.113948	1.01847	0.00194961	3467	0.0902841	0.966799	0.0923914
375	Disorders of lacrimal system	sense organs	1796	0.00582187	1.07658	0.0024633	287	0.00747376	0.917885	0.196998
401.1	Essential hypertension	circulatory system	84854	0.275061	1.01308	0.0026811	23595	0.614437	1.02597	0.0350011
375.2	Epiphora	sense organs	956	0.00309895	1.10381	0.00306207	247	0.00643212	0.856155	0.0296919
317.11	Alcoholic liver damage	mental disorders	892	0.00289149	1.10683	0.00330068	384	0.00999974	1.11606	0.0580484
217.1	Nevus, non-neoplastic	neoplasms	616	0.00199681	1.12956	0.00332946	1357	0.0353376	0.901558	0.000621973
480	Pneumonia	respiratory	4842	0.0156957	1.04464	0.00347187	4729	0.123148	1.0305	0.0830028
368.4	Visual field defects	sense organs	410	0.00132905	1.15767	0.00400731	532	0.0138538	0.989226	0.824123
480.1	Bacterial pneumonia	respiratory	1089	0.00353008	1.09347	0.00424992	1395	0.0363272	1.045	0.146412
172.2	Other non-epithelial cancer of skin	neoplasms	13007	0.0421632	1.02686	0.00427984	3108	0.0809354	0.949299	0.0138416
716.9	Arthropathy NOS	musculoskeletal	42986	0.139342	1.01554	0.0043858	2750	0.0716127	0.988904	0.618907
721.1	Spondylosis without myelopathy	musculoskeletal	6083	0.0197185	1.03835	0.0048042	3627	0.0944507	0.968351	0.0973649
743.1	Osteoporosis	musculoskeletal	4919	0.0159453	1.04273	0.00490032	2587	0.067368	0.932065	0.00225035
458.1	Orthostatic hypotension	circulatory system	1833	0.00594181	1.06961	0.00532964	1225	0.0319002	0.974869	0.430584
535	Gastritis and duodenitis	digestive	19000	0.0615899	1.02174	0.0053584	3047	0.0793469	0.993631	0.763059
743	Osteoporosis, osteopenia and pathological fracture	musculoskeletal	6030	0.0195467	1.03804	0.00549523	4731	0.1232	0.943398	0.00098948
285	Other anemias	hematopoietic	13092	0.0424387	1.02581	0.005645	13692	0.356553	1.00214	0.856862
558	Noninfectious gastroenteritis	digestive	15318	0.0496544	1.02319	0.00720592	2406	0.0626546	0.970967	0.21193
516.1	Hemoptysis	respiratory	2179	0.00706339	1.06022	0.0082646	908	0.0236452	1.03466	0.366098
290.2	Delirium due to conditions classified elsewhere	mental disorders	1223	0.00396445	1.08029	0.00892605	n/a	n/a	n/a	n/a
496.21	Obstructive chronic bronchitis	respiratory	3334	0.0108074	1.04787	0.00943484	942	0.0245306	1.05226	0.175152
165	Cancer within the respiratory system	neoplasms	1297	0.00420432	1.07722	0.00952237	1284	0.0334366	1.10729	0.00114645
411.8	Other chronic ischemic heart disease, unspecified	circulatory system	16349	0.0529965	1.02209	0.00970027	2656	0.0691649	1.05855	0.0120949
440.9	Atherosclerosis of aorta	circulatory system	366	0.00118642	1.14932	0.00975184	808	0.0210411	1.01399	0.722305
427.11	Paroxysmal supraventricular tachycardia	circulatory system	2594	0.00840865	1.0537	0.00995524	2528	0.0658316	1.01064	0.640828
350.3	Lack of coordination	neurological	413	0.00133877	0.877911	0.010186	582	0.0151559	0.951124	0.282614
569.2	Gastrointestinal complications	digestive	569	0.00184446	1.1166	0.010673	622	0.0161975	0.993265	0.87988
272.1	Hyperlipidemia	endocrine/metabolic	5784	0.0187493	1.03566	0.010692	21834	0.568579	0.993714	0.601598
440.2	Atherosclerosis of the extremities	circulatory system	945	0.00306329	1.0892	0.0110027	1401	0.0364834	1.04432	0.155216
204.12	Lymphoid leukemia, chronic	neoplasms	583	0.00188984	0.897744	0.0115772	249	0.00648421	1.0502	0.476929
756	Other congenital musculoskeletal anomalies	congenital anomalies	371	0.00120262	0.87706	0.0140904	213	0.00554673	0.989052	0.885592
296.2	Depression	mental disorders	13970	0.0452848	1.02183	0.015431	n/a	n/a	n/a	n/a
740.1	Osteoarthritis; localized	musculoskeletal	11459	0.0371452	1.02398	0.0161301	6596	0.171766	0.992043	0.60782
530.5	Disorders of esophageal motility	digestive	719	0.00233069	0.912256	0.0168556	406	0.0105726	1.00685	0.900795
573.3	Hepatomegaly	digestive	325	0.00105351	1.1458	0.017249	441	0.0114841	1.02659	0.62417
297.2	Suicide or self-inflicted injury	mental disorders	1506	0.00488181	1.0651	0.0176547	113	0.00294263	1.34036	0.00700556
733	Other disorders of bone and cartilage	musculoskeletal	2324	0.00753342	0.950431	0.017738	2767	0.0720554	0.935685	0.00256173
250.13	Type 1 diabetes with ophthalmic manifestations	endocrine/metabolic	514	0.00166617	0.897993	0.017866	251	0.00653629	1.02251	0.756272
289.8	Polycythemia, secondary	hematopoietic	354	0.00114752	1.13829	0.018021	165	0.00429676	1.03539	0.687918
596.1	Bladder neck obstruction	genitourinary	2023	0.00655771	0.947254	0.0189321	477	0.0124216	0.977303	0.648439
411.1	Unstable angina (intermediate coronary syndrome)	circulatory system	5103	0.0165418	1.03459	0.0198164	1684	0.043853	0.9864	0.620732
619.3	Noninflammatory disorders of cervix	genitourinary	2807	0.0090991	1.04669	0.0198785	361	0.0094008	1.07021	0.268463
514	Abnormal findings examination of lungs	respiratory	2950	0.00956265	1.04539	0.0199074	3289	0.0856488	1.04705	0.0235914
216	Benign neoplasm of skin	neoplasms	9126	0.0295826	0.975434	0.022948	4836	0.125934	0.941907	0.000386824
756.5	Congenital osteodystrophies	congenital anomalies	471	0.00152678	0.898033	0.0233804	31	0.000807271	0.860444	0.449206
202.21	Nodular lymphoma	neoplasms	388	0.00125773	1.12574	0.0234863	199	0.00518216	0.899021	0.165456
411.3	Angina pectoris	circulatory system	17182	0.0556967	1.01864	0.0245123	2438	0.0634879	1.00127	0.95655
745	Pain in joint	musculoskeletal	8679	0.0281336	1.02543	0.0249992	14500	0.377594	0.990337	0.410313
540	Appendiceal conditions	digestive	505	0.001637	1.10645	0.0272001	292	0.00760397	0.943844	0.375697
726.2	Synoviopathy	musculoskeletal	378	0.00122532	1.12379	0.0274482	536	0.013958	1.03089	0.53033
350.1	Abnormal involuntary movements	neurological	1075	0.00348469	1.071	0.0291112	2295	0.0597641	0.989858	0.671638
198.4	Secondary malignant neoplasm of liver	neoplasms	3296	0.0106842	1.04008	0.0293697	649	0.0169006	1.0404	0.365247
695.3	Rosacea	dermatologic	353	0.00114428	1.12665	0.0295496	934	0.0243223	0.929376	0.0453315
602	Other disorders of prostate	genitourinary	1433	0.00464518	0.942873	0.0318946	617	0.0160673	0.929915	0.100108
180.3	Cervical intraepithelial neoplasia [CIN] [Cervical dysplasia]	neoplasms	1942	0.00629514	1.05173	0.0319757	580	0.0151038	0.952062	0.313305
197	Chemotherapy	neoplasms	20530	0.0665495	1.01607	0.0323456	5679	0.147887	1.0132	0.408836
531.1	Hemorrhage from gastrointestinal ulcer	digestive	687	0.00222696	1.08768	0.0326393	290	0.00755189	1.07362	0.284591
735.3	Hallux valgus (Bunion)	musculoskeletal	6820	0.0221075	1.02745	0.0328046	633	0.0164839	0.959773	0.365527
564.9	Personal history of diseases of digestive system	digestive	17623	0.0571263	1.01715	0.0337587	842	0.0219265	0.977184	0.549705
425.1	Primary/intrinsic cardiomyopathies	circulatory system	1198	0.00388341	1.06525	0.0339397	5011	0.130491	1.02301	0.179081
560.3	Peritoneal or intestinal adhesions	digestive	983	0.00318647	1.07218	0.0340634	209	0.00544257	0.929848	0.346459
189	Cancer of urinary organs (incl. kidney and bladder)	neoplasms	3209	0.0104022	1.0392	0.036158	1866	0.0485925	1.01829	0.488982
430.1	Subarachnoid hemorrhage	circulatory system	822	0.00266457	1.07809	0.0363467	195	0.00507799	0.920829	0.306655
444	Arterial embolism and thrombosis	circulatory system	452	0.00146519	1.10641	0.0369165	1035	0.0269524	0.974678	0.466492
418.1	Precordial pain	circulatory system	4160	0.013485	1.03382	0.0383909	1570	0.0408844	1.02395	0.416531
526.9	Jaw disease NOS	digestive	249	0.000807152	1.14383	0.039404	180	0.00468738	1.06409	0.461067
614.51	Cervicitis and endocervicitis	genitourinary	1236	0.00400659	1.0622	0.0399625	189	0.00492175	0.899794	0.219687
500.2	Pneumoconiosis	respiratory	296	0.000959506	1.13094	0.0403159	92	0.00239577	0.903899	0.373352
174	Breast cancer	neoplasms	7727	0.0250477	1.02489	0.0404827	2036	0.0530195	0.985317	0.570906
728.2	Laxity of ligament or hypermobility syndrome	musculoskeletal	467	0.00151382	0.907577	0.0416688	83	0.0021614	0.792397	0.0585261
199	Neoplasm of uncertain behavior	neoplasms	1468	0.00475863	1.05561	0.0444484	2658	0.0692169	1.02705	0.228192
332	Parkinson's disease	neurological	1496	0.0048494	0.947786	0.0448952	269	0.00700503	1.10864	0.11866
654.2	Rhesus isoimmunization in pregnancy	pregnancy complications	271	0.000878467	1.13341	0.0453754	282	0.00734356	0.939884	0.371557
614	Inflammatory diseases of female pelvic organs	genitourinary	477	0.00154623	1.0981	0.0475514	2827	0.0736179	0.93951	0.0108517
709.7	Unspecified diffuse connective tissue disease	dermatologic	2918	0.00945892	1.03842	0.0489515	335	0.00872373	1.09691	0.132696
195.1	Malignant neoplasm, other	neoplasms	18578	0.060222	1.01542	0.0509087	1612	0.0419781	1.0409	0.153448
726.1	Enthesopathy	musculoskeletal	10822	0.0350803	1.01981	0.051588	3158	0.0822374	0.927089	0.000283751
709	Diffuse diseases of connective tissue	dermatologic	1005	0.00325778	1.06478	0.0536013	930	0.0242181	1.03764	0.320238
385.5	Tympanosclerosis and middle ear disease related to otitis media	sense organs	236	0.000765012	1.13781	0.0538606	19	0.000494779	1.0565	0.8328
368.1	Amblyopia	sense organs	671	0.0021751	0.926521	0.0550792	149	0.00388011	0.997029	0.97433
619.5	Noninflammatory disorders of vulva and perineum	genitourinary	1346	0.00436316	1.05496	0.0573748	598	0.0155725	0.999332	0.98862
600	Hyperplasia of prostate	genitourinary	12885	0.0417677	0.981721	0.0575507	4500	0.117184	0.939899	0.00147339
574.11	Cholelithiasis with acute cholecystitis	digestive	1718	0.00556903	0.953827	0.0576116	334	0.00869769	0.99722	0.963859
182	Malignant neoplasm of uterus	neoplasms	1369	0.00443772	0.948483	0.0584395	391	0.010182	1.14575	0.0169897
535.6	Duodenitis	digestive	8149	0.0264156	1.02211	0.058883	701	0.0182547	1.04546	0.299369
729.1	Rheumatism, unspecified and fibrositis	musculoskeletal	942	0.00305356	1.06546	0.0590591	42	0.00109372	1.37883	0.0675205
526.41	Temporomandibular joint disorder, unspecified	digestive	243	0.000787703	1.13223	0.059973	352	0.00916643	1.01263	0.832926
610.2	Fibroadenosis of breast	genitourinary	307	0.000995164	1.11683	0.0600224	54	0.00140621	1.10923	0.493807
695.9	Unspecified erythematous condition	dermatologic	546	0.0017699	1.08637	0.0601848	1016	0.0264576	0.96739	0.354892
269	Proteinuria	endocrine/metabolic	358	0.00116048	1.10716	0.0614585	2225	0.0579412	0.977534	0.359036
458	Hypotension	circulatory system	1302	0.00422053	1.05485	0.0618195	5309	0.138252	1.01516	0.361078
474.2	Chronic tonsillitis and adenoiditis	respiratory	1107	0.00358842	1.05952	0.0619304	482	0.0125518	0.966993	0.518039
379.2	Disorders of vitreous body	sense organs	1620	0.00525135	0.953476	0.0633938	1932	0.0503112	0.929837	0.00509892
703	Diseases of nail, NOS	dermatologic	375	0.00121559	1.10323	0.0646403	763	0.0198693	0.979863	0.618499
624.1	Dystrophy of female genital tract	genitourinary	296	0.000959506	1.11651	0.0655491	40	0.00104164	1.37818	0.06326
726	Peripheral enthesopathies and allied syndromes	musculoskeletal	13097	0.0424549	1.01706	0.065729	6047	0.15747	0.946097	0.000408097
474	Acute and chronic tonsillitis	respiratory	571	0.00185094	1.08248	0.0657592	633	0.0164839	0.929388	0.108458
586	Other disorders of the kidney and ureters	genitourinary	1326	0.00429833	1.0533	0.0668367	4535	0.118096	0.972504	0.116319
158	Neoplasm of unspecified nature of digestive system	neoplasms	1217	0.003945	0.94728	0.0670974	664	0.0172912	0.966637	0.431631
495	Asthma	respiratory	27856	0.0902973	1.01188	0.0681314	6377	0.166063	0.989916	0.512619
338.2	Chronic pain	neurological	422	0.00136794	0.912902	0.0689709	4648	0.121039	1.01345	0.449733
368.9	Subjective visual disturbances	sense organs	724	0.0023469	1.07203	0.0692494	894	0.0232806	0.939379	0.105999
367.1	Myopia	sense organs	1562	0.00506334	0.953743	0.0698877	3168	0.0824979	0.925575	0.000216928
627.1	Postmenopausal bleeding	genitourinary	8960	0.0290445	1.02039	0.0719245	936	0.0243744	1.07555	0.0545194
596.5	Functional disorders of bladder	genitourinary	1578	0.00511521	0.954438	0.0725812	1113	0.0289836	0.940104	0.0672419
564.1	Irritable Bowel Syndrome	digestive	6257	0.0202825	1.0238	0.0739333	1502	0.0391136	0.916446	0.00262697
250.2	Type 2 diabetes	endocrine/metabolic	20804	0.0674377	1.01342	0.074019	10123	0.263613	1.02135	0.110495
555.21	Ulcerative colitis (chronic)	digestive	611	0.0019806	1.07722	0.0741749	313	0.00815083	0.906981	0.117043
365.11	Primary open angle glaucoma	sense organs	1339	0.00434047	0.95106	0.0755449	375	0.00976537	0.955285	0.446209
411.2	Myocardial infarction	circulatory system	13173	0.0427013	1.01665	0.0762365	4177	0.108773	1.01302	0.485602
716	Other arthropathies	musculoskeletal	23022	0.0746275	1.01264	0.0770133	2943	0.0766386	0.979573	0.342457
418	Nonspecific chest pain	circulatory system	29821	0.096667	1.01116	0.0772567	11710	0.30494	1.00138	0.911573
604	Disorders of penis	genitourinary	845	0.00273913	1.06463	0.07778	511	0.0133069	0.975947	0.628297
604.1	Redundant prepuce and phimosis/BXO	genitourinary	2818	0.00913476	1.03473	0.0812212	71	0.00184891	1.08493	0.556255
711	Arthropathy associated with infections	musculoskeletal	375	0.00121559	0.911626	0.0818725	277	0.00721335	1.05234	0.45167
364	Corneal opacity and other disorders of cornea	sense organs	275	0.000891433	1.11387	0.0823336	379	0.00986953	0.966249	0.547814
626.2	Dysmenorrhea	genitourinary	1635	0.00529998	1.04555	0.0824786	642	0.0167183	0.988354	0.803555
571.5	Other chronic nonalcoholic liver disease	digestive	2084	0.00675544	1.03987	0.0838268	3047	0.0793469	1.07241	0.000865223
218.1	Uterine leiomyoma	neoplasms	10017	0.0324709	0.98207	0.0882937	1698	0.0442176	0.968736	0.28141
470	Septal Deviations/Turbinate Hypertrophy	respiratory	4606	0.0149307	0.974371	0.0894991	1234	0.0321346	0.972631	0.382894
281.11	Pernicious anemia	hematopoietic	847	0.00274561	0.941913	0.0909926	140	0.00364574	1.03736	0.697734
610.8	Other specified benign mammary dysplasias	genitourinary	705	0.00228531	0.936924	0.0932457	171	0.00445301	0.978273	0.799206
528.11	Stomatitis and mucositis (ulcerative)	digestive	453	0.00146843	1.08453	0.0934773	232	0.00604151	1.06321	0.401418
531.3	Duodenal ulcer	digestive	3157	0.0102337	1.03134	0.0942877	317	0.00825499	1.00939	0.881315
701.4	Keloid scar	dermatologic	228	0.000739079	1.1207	0.0944461	426	0.0110935	0.932707	0.21113
700	Corns and callosities	dermatologic	315	0.0010211	1.1016	0.0952507	490	0.0127601	0.948699	0.305467
293.1	Swelling, mass, or lump in head and neck [Space-occupying lesion, intracranial NOS]	mental disorders	943	0.00305681	0.945774	0.0965959	2504	0.0652066	1.01145	0.626062
300.1	Anxiety disorder	mental disorders	7418	0.024046	1.02014	0.0992465	n/a	n/a	n/a	n/a
612.2	Hypertrophy of breast (Gynecomastia)	genitourinary	795	0.00257705	0.94158	0.0994972	485	0.0126299	1.0783	0.141031
495.2	Asthma with exacerbation	respiratory	248	0.000803911	0.898156	0.100158	1535	0.0399729	0.986943	0.660463
716.2	Unspecified monoarthritis	musculoskeletal	18198	0.0589902	1.01305	0.100518	60	0.00156246	0.816381	0.17127
614.3	Pelvic inflammatory disease (PID)	genitourinary	256	0.000829843	1.11092	0.101636	354	0.00921851	1.02966	0.640385
523	Gingival and periodontal diseases	digestive	540	0.00175045	1.07476	0.103722	606	0.0157808	1.0367	0.435653
420.21	Acute pericarditis	circulatory system	220	0.000713147	0.893448	0.10462	239	0.0062238	1.10122	0.180562
732	Osteochondropathies	musculoskeletal	314	0.00101785	1.09872	0.104864	100	0.0026041	0.992082	0.94393
702.2	Seborrheic keratosis	dermatologic	3428	0.0111121	1.0291	0.104911	3416	0.088956	0.952834	0.0144708
379	Other disorders of eye	sense organs	352	0.00114103	0.915018	0.105613	2661	0.0692951	0.925691	0.000595484
731	Osteitis deformans and osteopathies associated with other disorders classified elsewhere	musculoskeletal	248	0.000803911	1.11068	0.108333	213	0.00554673	0.952837	0.531744
292	Neurological disorders	mental disorders	633	0.00205192	0.936524	0.109487	4659	0.121325	0.996112	0.823962
189.21	Malignant neoplasm of bladder	neoplasms	2326	0.0075399	1.03497	0.110064	881	0.0229421	0.992438	0.838045
155	Cancer of liver and intrahepatic bile duct	neoplasms	311	0.00100813	1.09777	0.110309	409	0.0106508	1.11437	0.0499621
502	Postinflammatory pulmonary fibrosis	respiratory	1112	0.00360463	1.05067	0.110554	885	0.0230463	1.12818	0.00138934
540.11	Acute appendicitis	digestive	2382	0.00772143	1.03424	0.111578	206	0.00536444	0.967398	0.669758
362	Other retinal disorders	sense organs	3818	0.0123763	0.973677	0.112746	2105	0.0548163	0.879067	2.76059e-07
512.7	Shortness of breath	respiratory	6856	0.0222242	1.02007	0.114158	11990	0.312231	1.01734	0.162378
187.2	Malignant neoplasm of testis	neoplasms	273	0.00088495	1.10284	0.116024	179	0.00466134	0.851528	0.0505195
280.2	Iron deficiency anemia secondary to blood loss (chronic)	hematopoietic	482	0.00156244	0.928952	0.116127	1523	0.0396604	0.993247	0.817606
522.5	Periapical abscess	digestive	1242	0.00402604	1.04702	0.116159	506	0.0131767	1.09537	0.0768667
411.4	Coronary atherosclerosis	circulatory system	21112	0.0684361	1.01184	0.118582	10533	0.27429	1.02444	0.0793169
686.3	Pilonidal cyst	dermatologic	577	0.00187039	1.06917	0.118753	127	0.00330721	0.94429	0.565202
510	Other diseases of lung	respiratory	1089	0.00353008	1.04974	0.120422	2062	0.0536965	1.03445	0.177855
112	Candidiasis	infectious diseases	2671	0.00865825	1.03153	0.120691	3713	0.0966902	1.01775	0.375273
740.12	Osteoarthrosis, localized, secondary	musculoskeletal	378	0.00122532	1.08483	0.124072	444	0.0115622	0.910809	0.0826974
571.81	Portal hypertension	digestive	663	0.00214916	1.0632	0.125785	590	0.0153642	1.09847	0.043188
335	Multiple sclerosis	neurological	1360	0.00440854	0.958492	0.129465	455	0.0118486	1.01028	0.846682
302	Sexual and gender identity disorders	mental disorders	302	0.000978956	0.914023	0.129669	429	0.0111716	1.04559	0.409742
339	Other headache syndromes	neurological	8193	0.0265582	1.01755	0.131191	3887	0.101221	0.997907	0.913645
458.2	Iatrogenic hypotension	circulatory system	279	0.000904399	0.911457	0.132838	1087	0.0283066	1.03557	0.304054
742	Derangement of joint, non-traumatic	musculoskeletal	2486	0.00805856	0.969458	0.134294	838	0.0218223	0.958067	0.273302
242.1	Graves' disease	endocrine/metabolic	489	0.00158513	0.932678	0.134416	482	0.0125518	1.01939	0.710891
365.2	Primary angle-closure glaucoma	sense organs	837	0.0027132	1.05464	0.135441	374	0.00973933	0.977034	0.687572
585.1	Acute renal failure	genitourinary	6956	0.0225484	1.0189	0.135922	7123	0.18549	1.02533	0.093509
575.6	Cholesterolosis of gallbladder	digestive	497	0.00161106	1.07119	0.136348	112	0.00291659	1.03128	0.770479
579	Other symptoms involving abdomen and pelvis	digestive	1221	0.00395796	0.957011	0.136519	1565	0.0407541	0.985286	0.606673
743.11	Osteoporosis NOS	musculoskeletal	7030	0.0227883	1.01882	0.136958	2411	0.0627848	0.935878	0.00543876
426.9	Cardiac pacemaker/device in situ	circulatory system	258	0.000836326	1.10013	0.136996	4346	0.113174	0.986679	0.455901
276.11	Hyperosmolality and/or hypernatremia	endocrine/metabolic	364	0.00117993	1.0836	0.137153	1327	0.0345564	0.984618	0.619279
694.2	Other dyschromia	dermatologic	856	0.00277479	0.949112	0.13821	2519	0.0655973	0.934081	0.00287139
530.14	Reflux esophagitis	digestive	11354	0.0368048	1.01448	0.144385	1783	0.0464311	0.986513	0.613054
366	Cataract	sense organs	19677	0.0637845	1.01133	0.144739	5366	0.139736	0.956343	0.00960611
454.11	Varicose veins of lower extremity, symptomtic	circulatory system	786	0.00254788	0.947945	0.145975	698	0.0181766	1.00132	0.975014
506	Empyema and pneumothorax	respiratory	1283	0.00415894	1.04263	0.14724	751	0.0195568	0.976813	0.56458
496.3	Bronchiectasis	respiratory	2379	0.00771171	1.03116	0.147961	467	0.0121611	1.05925	0.263321
427.7	Tachycardia NOS	circulatory system	2675	0.00867121	1.02932	0.148233	4106	0.106924	1.02618	0.165093
601.4	Balanoposthitis	genitourinary	319	0.00103406	1.08695	0.148371	83	0.0021614	1.10082	0.439498
705.8	Hyperhidrosis	dermatologic	637	0.00206488	1.06018	0.152134	1599	0.0416395	1.06258	0.0345937
159.2	Malignant neoplasm of small intestine, including duodenum	neoplasms	219	0.000709905	1.10463	0.152641	113	0.00294263	1.02744	0.794946
459.9	Circulatory disease NEC	circulatory system	19122	0.0619854	1.01107	0.154921	4337	0.11294	1.03374	0.0726455
281.13	Folate-deficiency anemia	hematopoietic	224	0.000726113	1.10202	0.157903	14	0.000364574	1.30292	0.384632
208	Benign neoplasm of colon	neoplasms	23410	0.0758853	1.00999	0.158251	6279	0.163511	0.978816	0.169763
714	Rheumatoid arthritis and other inflammatory polyarthropathies	musculoskeletal	4127	0.013378	1.02303	0.158432	1319	0.0343481	1.01521	0.631485
225.1	Benign neoplasm of brain, cranial nerves, meninges	neoplasms	858	0.00278127	0.951823	0.160486	428	0.0111455	0.99001	0.850011
202.24	Large cell lymphoma	neoplasms	677	0.00219455	1.05701	0.161571	72	0.00187495	1.05339	0.680608
571	Chronic liver disease and cirrhosis	digestive	674	0.00218482	1.05716	0.161574	3304	0.0860394	1.06873	0.00101001
735.23	Hallux rigidus	musculoskeletal	1623	0.00526108	1.03647	0.162154	183	0.0047655	1.17436	0.0498763
241.1	Nontoxic uninodular goiter	endocrine/metabolic	550	0.00178287	0.94061	0.163325	2289	0.0596078	1.00474	0.844021
443	Peripheral vascular disease	circulatory system	453	0.00146843	1.06927	0.166703	4264	0.111039	1.03004	0.105354
550.4	Umbilical hernia	digestive	4079	0.0132224	1.02271	0.167019	1081	0.0281503	0.959118	0.228699
360.2	Progressive myopia	sense organs	246	0.000797427	0.913858	0.170275	106	0.00276034	0.970471	0.783286
592.12	Chronic cystitis	genitourinary	936	0.00303411	0.955047	0.17229	220	0.00572902	1.10906	0.160257
717	Polymyalgia Rheumatica	musculoskeletal	1545	0.00500823	1.03652	0.172611	248	0.00645817	1.05097	0.471353
740.9	Osteoarthrosis NOS	musculoskeletal	14977	0.0485491	1.01187	0.173527	5450	0.141923	0.965571	0.0368954
253.7	Other disorders of neurohypophysis	endocrine/metabolic	210	0.000680731	1.10111	0.175321	260	0.00677066	1.02411	0.733219
614.5	Inflammatory disease of cervix, vagina, and vulva	genitourinary	408	0.00132256	1.07145	0.17557	2432	0.0633317	0.931472	0.00653516
635.3	Placenta previa and abruptio placenta	pregnancy complications	1134	0.00367595	1.04306	0.175932	273	0.00710919	0.883581	0.0852427
275.3	Disorders of magnesium metabolism	endocrine/metabolic	620	0.00200978	1.05714	0.179292	3396	0.0884352	1.02795	0.169107
290.16	Vascular dementia	mental disorders	354	0.00114752	0.929258	0.181154	n/a	n/a	n/a	n/a
198.1	Secondary malignancy of lymph nodes	neoplasms	6181	0.0200362	1.0178	0.182444	1531	0.0398688	1.07228	0.0155573
349	Other and unspecified disorders of the nervous system	neurological	453	0.00146843	0.93827	0.187846	487	0.012682	1.08179	0.121377
531	Peptic ulcer (excl. esophageal)	digestive	298	0.000965989	1.0817	0.188066	1521	0.0396083	1.01035	0.723068
175	Acquired absence of breast	neoplasms	2796	0.00906344	1.02603	0.190293	1003	0.0261191	0.979725	0.566881
509.1	Respiratory failure	respiratory	2680	0.00868742	1.02652	0.190901	2681	0.0698159	1.03002	0.18671
512.9	Other dyspnea	respiratory	985	0.00319295	0.957963	0.190975	8878	0.231192	1.00205	0.87985
601.11	Acute prostatitis	genitourinary	272	0.000881708	0.921533	0.191032	157	0.00408844	1.06208	0.489777
528.6	Leukoplakia of oral mucosa	digestive	348	0.00112807	0.930533	0.191969	120	0.00312492	0.933694	0.491415
295.2	Paranoid disorders	mental disorders	206	0.000667764	0.910772	0.192364	n/a	n/a	n/a	n/a
379.3	Aphakia and other disorders of lens	sense organs	2457	0.00796455	0.973133	0.192617	47	0.00122393	0.925472	0.632264
565.1	Anal and rectal polyp	digestive	8394	0.0272098	1.01488	0.19538	684	0.017812	0.967417	0.439517
240	Simple and unspecified goiter	endocrine/metabolic	607	0.00196764	1.05563	0.195403	1107	0.0288274	1.00744	0.829956
452	Other venous embolism and thrombosis	circulatory system	640	0.00207461	1.0541	0.195758	4095	0.106638	0.97958	0.26259
279.7	Other immunological findings	endocrine/metabolic	261	0.000846051	0.920851	0.195986	1453	0.0378376	0.97933	0.489118
580.32	Nephritis and nephropathy with pathological lesion	genitourinary	267	0.000865501	1.08484	0.196154	562	0.014635	1.0358	0.459492
561	Symptoms involving digestive system	digestive	16049	0.052024	0.989265	0.196569	6220	0.161975	0.968528	0.0371981
540.1	Appendicitis	digestive	765	0.0024798	1.04906	0.198251	250	0.00651025	0.90323	0.14985
724	Other and unspecified disorders of back	musculoskeletal	1435	0.00465166	1.03564	0.198306	1540	0.0401031	1.01159	0.693193
443.7	Peripheral angiopathy in diseases classified elsewhere	circulatory system	447	0.00144898	1.06471	0.198453	576	0.0149996	1.1017	0.0398992
571.51	Cirrhosis of liver without mention of alcohol	digestive	774	0.00250898	1.04868	0.199633	1373	0.0357543	1.09187	0.00436652
382	Otalgia	sense organs	320	0.0010373	1.07653	0.199802	2017	0.0525247	0.998974	0.968068
716.1	Unspecified polyarthropathy or polyarthritis	musculoskeletal	4530	0.0146843	1.0198	0.204043	93	0.00242181	0.823912	0.0951157
738	Other acquired musculoskeletal deformity	musculoskeletal	2041	0.00661605	1.0294	0.204957	1152	0.0299992	0.975456	0.451288
613.8	Other specified disorders of breast	genitourinary	343	0.00111186	0.932048	0.20575	329	0.00856749	1.10081	0.123502
696.41	Psoriasis vulgaris	dermatologic	1962	0.00635997	1.02971	0.209125	925	0.0240879	0.989632	0.774579
292.1	Aphasia/speech disturbance	mental disorders	1815	0.00588346	1.0309	0.209204	1360	0.0354157	1.05155	0.105715
428.1	Congestive heart failure (CHF) NOS	circulatory system	2637	0.00854803	1.02563	0.210625	6849	0.178355	1.03954	0.010517
430	Intracranial hemorrhage	circulatory system	219	0.000709905	1.09087	0.211005	704	0.0183329	0.97279	0.51284
426.24	Atrioventricular block, complete	circulatory system	761	0.00246684	0.954411	0.212403	1188	0.0309367	0.970161	0.348248
345.3	Convulsions	neurological	2480	0.00803911	1.02613	0.213678	1506	0.0392177	0.99652	0.906737
573	Other disorders of liver	digestive	1877	0.00608444	1.03004	0.214319	1648	0.0429155	1.04873	0.0892783
695.42	Systemic lupus erythematosus	dermatologic	356	0.001154	1.07006	0.214408	562	0.014635	1.03826	0.441171
306.9	Tension headache	mental disorders	331	0.00107296	1.07238	0.216523	383	0.0099737	0.983114	0.770262
586.2	Cyst of kidney, acquired	genitourinary	1597	0.0051768	1.03246	0.216551	949	0.0247129	0.9931	0.848142
524.3	Anomalies of tooth position/malocclusion	digestive	299	0.000969231	1.07628	0.216599	51	0.00132809	1.09073	0.585186
618.5	Prolapse of vaginal vault after hysterectomy	genitourinary	526	0.00170507	0.946358	0.219946	36	0.000937476	0.874219	0.461733
272.9	Unspecified disorder of lipoid metabolism	endocrine/metabolic	283	0.000917366	1.07795	0.220387	242	0.00630192	1.04335	0.551284
740	Osteoarthrosis	musculoskeletal	9851	0.0319328	1.01299	0.222254	9523	0.247988	0.992745	0.594402
331	Other cerebral degenerations	neurological	310	0.00100489	1.07355	0.225025	334	0.00869769	1.05653	0.371131
198.7	Secondary malignant neoplasm of skin	neoplasms	226	0.000732596	1.08646	0.226004	77	0.00200516	0.88239	0.325384
383	Otosclerosis	sense organs	306	0.000991922	1.07379	0.22616	47	0.00122393	0.868814	0.38944
447.1	Stricture of artery	circulatory system	974	0.00315729	1.04068	0.228518	235	0.00611963	0.993172	0.925321
509.2	Respiratory insufficiency	respiratory	2366	0.00766957	1.02581	0.230976	193	0.00502591	1.09487	0.262307
595	Hydronephrosis	genitourinary	2332	0.00755935	1.02596	0.231158	868	0.0226036	1.00153	0.967741
214	Lipoma	neoplasms	1949	0.00631783	0.972566	0.234747	1089	0.0283586	0.962016	0.257031
345.11	Generalized convulsive epilepsy	neurological	487	0.00157865	1.05683	0.236109	287	0.00747376	0.985815	0.831612
251.1	Hypoglycemia	endocrine/metabolic	1163	0.00376995	1.03648	0.236172	806	0.020989	1.0325	0.429819
213	Benign neoplasm of bone and articular cartilage	neoplasms	322	0.00104379	1.06997	0.238291	162	0.00421864	1.07808	0.387193
157	Pancreatic cancer	neoplasms	758	0.00245711	1.04505	0.239342	288	0.0074998	0.931505	0.271872
507	Pleurisy; pleural effusion	respiratory	7772	0.0251935	1.01406	0.239754	2516	0.0655191	1.02935	0.205756
272.11	Hypercholesterolemia	endocrine/metabolic	36725	0.119047	1.00691	0.24045	8695	0.226426	0.961545	0.00441095
613	Other nonmalignant breast conditions	genitourinary	323	0.00104703	0.935453	0.243856	2215	0.0576808	1.00778	0.759632
260.6	Anorexia	endocrine/metabolic	1009	0.00327075	1.03847	0.244821	1238	0.0322387	1.04488	0.177647
296.22	Major depressive disorder	mental disorders	414	0.00134201	1.06021	0.247792	n/a	n/a	n/a	n/a
735.21	Hammer toe (acquired)	musculoskeletal	2055	0.00666144	1.02662	0.249663	435	0.0113278	0.929568	0.173312
523.32	Chronic periodontitis	digestive	1134	0.00367595	1.03577	0.25085	22	0.000572902	1.1643	0.519611
174.1	Breast cancer [female]	neoplasms	8795	0.0285097	1.01302	0.251558	2007	0.0522643	0.981824	0.485135
394	Rheumatic disease of the heart valves	circulatory system	1266	0.00410383	1.03378	0.252635	3675	0.0957006	1.00742	0.701925
427.2	Atrial fibrillation and flutter	circulatory system	17371	0.0563094	0.990682	0.253564	8621	0.224499	0.991566	0.55208
555.1	Regional enteritis	digestive	1820	0.00589967	0.972872	0.255459	605	0.0157548	0.871251	0.00209729
686.4	Pyogenic granuloma	dermatologic	372	0.00120587	0.941242	0.256515	81	0.00210932	0.812452	0.0882756
728	Disorders of muscle, ligament, and fascia	musculoskeletal	1809	0.00586401	1.02784	0.259057	227	0.0059113	0.909728	0.201269
519	Other diseases of respiratory system, not elsewhere classified	respiratory	204	0.000661281	0.922029	0.25962	2774	0.0722377	1.03003	0.179153
198.6	Secondary malignancy of bone	neoplasms	2728	0.00884302	1.02259	0.259726	735	0.0191401	1.03125	0.454821
740.11	Osteoarthrosis, localized, primary	musculoskeletal	9160	0.0296928	0.987771	0.261622	6142	0.159944	0.995419	0.77419
414	Other forms of chronic heart disease	circulatory system	2563	0.00830816	1.02326	0.261664	2619	0.0682013	0.962779	0.0922362
473.3	Paralysis/spasm of vocal cords or larynx	respiratory	298	0.000965989	0.935328	0.262283	448	0.0116664	1.03517	0.51123
626.12	Excessive or frequent menstruation	genitourinary	9207	0.0298452	0.987545	0.26267	1450	0.0377594	1.03925	0.229704
426.31	Right bundle branch block	circulatory system	2000	0.00648315	0.974431	0.263033	1540	0.0401031	0.977994	0.436408
433	Cerebrovascular disease	circulatory system	1758	0.00569869	1.02787	0.264718	6402	0.166714	1.01435	0.358788
442.11	Abdominal aortic aneurysm	circulatory system	1147	0.00371809	1.03468	0.26558	1053	0.0274212	1.0004	0.990898
202.2	Non-Hodgkins lymphoma	neoplasms	1630	0.00528377	1.0285	0.271887	981	0.0255462	0.986103	0.692072
429.2	Abnormal function study of cardiovascular system	circulatory system	616	0.00199681	1.0466	0.272576	1974	0.0514049	1.0399	0.125048
159	Malignant neoplasm of other and ill-defined sites within the digestive organs and peritoneum	neoplasms	5817	0.0188562	1.01507	0.273816	486	0.0126559	1.00937	0.852486
577	Diseases of pancreas	digestive	1519	0.00492395	0.971554	0.275684	1391	0.036223	0.961651	0.195549
601.8	Other inflammatory disorders of male genital organs	genitourinary	315	0.0010211	0.93883	0.276896	86	0.00223953	0.935494	0.589439
704	Diseases of hair and hair follicles	dermatologic	5100	0.016532	0.984339	0.27723	2709	0.070545	0.949312	0.0198361
681.3	Cellulitis and abscess of arm/hand	dermatologic	6156	0.0199551	1.01444	0.279782	804	0.020937	0.96306	0.348804
475	Chronic sinusitis	respiratory	2691	0.00872308	0.978832	0.282756	4372	0.113851	0.972725	0.11988
331.9	Cerebral degeneration, unspecified	neurological	556	0.00180232	1.04801	0.283464	29	0.000755189	1.20555	0.367202
520.2	Disturbances in tooth eruption	digestive	2279	0.00738755	1.02346	0.284189	211	0.00549465	0.941243	0.445683
614.1	Pelvic peritoneal adhesions, female (postoperative) (postinfection)	genitourinary	2548	0.00825953	0.97832	0.286633	238	0.00619776	0.994415	0.94064
947	Urticaria	dermatologic	622	0.00201626	1.04492	0.287269	1177	0.0306502	0.978949	0.526529
575.8	Other disorders of biliary tract	digestive	1242	0.00402604	1.03155	0.288424	470	0.0122393	1.03979	0.451784
739	Contracture of joint	musculoskeletal	558	0.0018088	0.954822	0.288985	319	0.00830708	0.97277	0.662456
722.9	Other and unspecified disc disorder	musculoskeletal	5024	0.0162857	1.01558	0.290887	562	0.014635	0.86971	0.00303914
575.1	Cholangitis	digestive	645	0.00209082	0.958084	0.291525	207	0.00539048	1.01424	0.854278
550.1	Inguinal hernia	digestive	16879	0.0547145	1.00889	0.293072	1426	0.0371344	0.933866	0.0211916
696.4	Psoriasis	dermatologic	2191	0.00710229	1.02333	0.296003	1012	0.0263535	0.994249	0.868517
727	Other disorders of synovium, tendon, and bursa	musculoskeletal	4451	0.0144283	1.01635	0.296466	4247	0.110596	0.966682	0.064042
568	Other disorders of peritoneum	digestive	294	0.000953023	1.06462	0.296872	1073	0.027942	0.919577	0.0152033
532	Dysphagia	digestive	7510	0.0243442	1.01261	0.297535	4375	0.113929	1.03432	0.0588827
215	Other benign neoplasm of connective and other soft tissue	neoplasms	1135	0.00367919	1.0323	0.298685	587	0.0152861	0.948641	0.258836
535.2	Atrophic gastritis	digestive	427	0.00138415	1.05281	0.301692	1221	0.031796	1.01456	0.658456
555.2	Ulcerative colitis	digestive	3116	0.0101007	1.01929	0.302506	655	0.0170568	0.9423	0.166537
381.1	Otitis media	sense organs	1177	0.00381533	0.969562	0.303662	1843	0.0479935	1.01657	0.537326
625.1	Dyspareunia	genitourinary	1149	0.00372457	0.969188	0.30473	221	0.00575506	0.847992	0.0303568
729	Other disorders of soft tissues	musculoskeletal	6438	0.0208693	1.01332	0.307472	2549	0.0663785	1.00203	0.930192
742.1	Loose body in joint	musculoskeletal	347	0.00112483	0.945312	0.308635	37	0.000963517	0.738296	0.0960666
428.2	Heart failure NOS	circulatory system	5273	0.0170928	1.01473	0.309508	918	0.0239056	1.01266	0.734728
526.1	Cysts of the jaws	digestive	344	0.0011151	0.945355	0.311263	40	0.00104164	1.16356	0.392692
557	Intestinal malabsorption (non-celiac)	digestive	320	0.0010373	0.943878	0.315524	255	0.00664045	1.00389	0.956088
451	Phlebitis and thrombophlebitis	circulatory system	441	0.00142953	0.952192	0.31775	674	0.0175516	0.934013	0.113465
574	Cholelithiasis and cholecystitis	digestive	373	0.00120911	0.948235	0.318353	1973	0.0513789	0.99894	0.967112
529	Diseases and other conditions of the tongue	digestive	1038	0.00336476	1.0323	0.320326	569	0.0148173	1.00357	0.938544
681.6	Cellulitis and abscess of foot, toe	dermatologic	6121	0.0198417	1.01329	0.321134	306	0.00796854	0.988414	0.856993
380.4	Impacted cerumen	sense organs	369	0.00119614	0.948342	0.322507	2233	0.0581495	0.964839	0.139237
722.6	Degeneration of intervertebral disc	musculoskeletal	3232	0.0104768	0.982204	0.323767	2853	0.0742949	0.982962	0.428759
706.2	Sebaceous cyst	dermatologic	8844	0.0286685	0.989119	0.324447	1823	0.0474727	0.931179	0.00714124
687.4	Disturbance of skin sensation	dermatologic	3134	0.0101591	0.98197	0.324569	5864	0.152704	0.995783	0.792142
503	Pulmonary congestion and hypostasis	respiratory	514	0.00166617	1.0457	0.325488	527	0.0137236	0.986398	0.781987
681.5	Cellulitis and abscess of leg, except foot	dermatologic	6164	0.0199811	1.0131	0.326317	1571	0.0409104	0.982847	0.547719
277.4	Disorders of bilirubin excretion	endocrine/metabolic	428	0.00138739	0.952536	0.328503	647	0.0168485	0.95565	0.303907
598	Abnormal findings on examination of urine	genitourinary	3351	0.0108625	0.982705	0.329869	711	0.0185151	0.963442	0.380159
728.7	Fasciitis	musculoskeletal	1942	0.00629514	1.02311	0.330323	1459	0.0379938	0.908153	0.00123267
614.33	Pelvic inflammatory disease, NOS	genitourinary	339	0.00109889	1.05581	0.331109	195	0.00507799	1.07114	0.413019
731.1	Osteitis deformans [Paget's disease of bone]	musculoskeletal	270	0.000875225	1.06272	0.331562	47	0.00122393	0.78673	0.141065
478	Throat pain	respiratory	391	0.00126746	0.950746	0.331935	1339	0.0348689	1.0097	0.763616
741	Symptoms and disorders of the joints	musculoskeletal	3376	0.0109436	1.01735	0.334206	3463	0.0901799	0.993933	0.763946
701.5	Abnormal granulation tissue	dermatologic	509	0.00164996	1.04494	0.335436	160	0.00416656	0.96819	0.713239
599	Other symptoms/disorders or the urinary system	genitourinary	7189	0.0233037	0.988266	0.338031	10266	0.267337	0.987276	0.320144
614.32	Chronic inflammatory pelvic disease	genitourinary	403	0.00130635	1.04987	0.342769	119	0.00309888	1.00121	0.990831
599.3	Dysuria	genitourinary	1251	0.00405521	1.02802	0.343162	3457	0.0900237	1.03101	0.128538
735	Acquired foot deformities	musculoskeletal	438	0.00141981	1.04772	0.343258	1737	0.0452332	0.94905	0.057842
481	Influenza	respiratory	460	0.00149112	0.955576	0.343925	1307	0.0340356	0.992799	0.820927
711.1	Pyogenic arthritis	musculoskeletal	369	0.00119614	0.950636	0.345069	207	0.00539048	1.07281	0.371116
226	Benign neoplasm of thyroid glands	neoplasms	271	0.000878467	0.942679	0.345071	214	0.00557277	1.16128	0.0494313
250.42	Other abnormal glucose	endocrine/metabolic	438	0.00141981	1.04744	0.346228	6158	0.16036	0.99237	0.624109
274.21	Chondrocalcinosis	endocrine/metabolic	620	0.00200978	1.03957	0.348279	183	0.0047655	1.06008	0.47786
573.7	Abnormal results of function study of liver	digestive	4142	0.0134266	0.985055	0.349807	938	0.0244264	1.01566	0.672826
426.91	Cardiac pacemaker in situ	circulatory system	2841	0.00920931	1.01831	0.351567	2319	0.0603891	0.984603	0.512522
342	Hemiplegia	neurological	1789	0.00579918	1.02297	0.352216	520	0.0135413	1.01322	0.794425
687.1	Rash and other nonspecific skin eruption	dermatologic	2394	0.00776033	0.98062	0.353888	5324	0.138642	0.98144	0.259722
709.2	Sicca syndrome	dermatologic	568	0.00184121	1.04087	0.353995	496	0.0129163	1.07187	0.169823
442.1	Aortic aneurysm	circulatory system	718	0.00232745	1.03632	0.354227	2495	0.0649723	0.973711	0.247147
287.31	Primary thrombocytopenia	hematopoietic	455	0.00147492	0.95633	0.355244	201	0.00523424	0.907634	0.210958
275.5	Disorders of calcium/phosphorus metabolism	endocrine/metabolic	1412	0.0045771	1.02569	0.355607	3149	0.0820031	1.01858	0.375129
198.2	Secondary malignancy of respiratory organs	neoplasms	2792	0.00905048	1.01824	0.355954	773	0.0201297	1.11488	0.00679651
619.4	Noninflammatory disorders of vagina	genitourinary	1725	0.00559172	1.02321	0.356758	2119	0.0551809	1.03665	0.19047
366.2	Senile cataract	sense organs	11121	0.0360496	1.0093	0.357436	4152	0.108122	0.968628	0.0941329
290	Delirium dementia and amnestic and other cognitive disorders	mental disorders	512	0.00165969	1.04247	0.361135	341	0.00887998	1.01118	0.852306
531.2	Gastric ulcer	digestive	4521	0.0146552	1.01413	0.363227	638	0.0166142	0.987175	0.772074
274	Gout and other crystal arthropathies	endocrine/metabolic	2562	0.00830492	1.01879	0.363774	3063	0.0797635	1.01233	0.564547
610.3	Fibrosclerosis of breast	genitourinary	303	0.000982197	1.05467	0.368073	30	0.00078123	1.53672	0.037327
727.5	Rupture of synovium	musculoskeletal	679	0.00220103	1.03613	0.369379	335	0.00872373	0.988059	0.845657
724.9	Other unspecified back disorders	musculoskeletal	1699	0.00550744	1.02272	0.369411	138	0.00359366	1.13663	0.181207
378.5	Paralytic strabismus	sense organs	309	0.00100165	0.948802	0.369804	193	0.00502591	1.15509	0.0689046
528.5	Diseases of lips	digestive	723	0.00234366	0.966262	0.370331	351	0.00914039	1.01921	0.750231
573.9	Abnormal serum enzyme levels	digestive	245	0.000794186	1.06054	0.371695	2107	0.0548684	0.986597	0.58952
180.1	Cervical cancer	neoplasms	258	0.000836326	1.05885	0.372568	197	0.00513007	0.966486	0.672032
611.3	Lump or mass in breast	genitourinary	1495	0.00484615	1.02408	0.373146	1467	0.0382021	0.96138	0.1964
512.1	Wheezing	respiratory	289	0.000936815	1.05517	0.375208	1363	0.0354939	1.00553	0.860464
627.3	Postmenopausal atrophic vaginitis	genitourinary	1201	0.00389313	0.973918	0.375467	1121	0.0291919	0.908258	0.00490082
530.1	Esophagitis, GERD and related diseases	digestive	10108	0.0327658	1.00928	0.375643	14740	0.383844	1.01237	0.283911
204.21	Myeloid leukemia, acute	neoplasms	359	0.00116373	0.95299	0.375816	139	0.0036197	1.14888	0.141924
556	Ulceration of the lower GI tract	digestive	465	0.00150733	1.04317	0.376213	542	0.0141142	0.938749	0.187367
579.8	Nonspecific abnormal findings in stool contents	digestive	2129	0.00690131	0.980508	0.379162	967	0.0251816	0.951012	0.169125
480.11	Pneumococcal pneumonia	respiratory	7486	0.0242664	0.989472	0.380801	355	0.00924455	1.10011	0.110999
361.1	Retinal detachment with retinal defect	sense organs	1555	0.00504065	1.02318	0.381355	131	0.00341137	1.03792	0.702165
218.2	Other benign neoplasm of uterus	neoplasms	344	0.0011151	0.952574	0.381475	19	0.000494779	1.08483	0.754848
353	Nerve root and plexus disorders	neurological	1220	0.00395472	1.02602	0.384255	363	0.00945288	0.986143	0.810616
427	Cardiac dysrhythmias	circulatory system	2057	0.00666792	0.980377	0.384797	18132	0.472175	0.99839	0.885452
593	Hematuria	genitourinary	16465	0.0533725	1.0072	0.386139	4079	0.106221	0.983854	0.375851
512.8	Cough	respiratory	3323	0.0107718	1.01565	0.387024	9429	0.24554	0.997482	0.850182
159.3	Malignant neoplasm of gallbladder and extrahepatic bile ducts	neoplasms	241	0.00078122	1.059	0.387553	68	0.00177079	0.916395	0.516751
289.3	Personal history of diseases of blood and blood-forming organs	hematopoietic	356	0.001154	1.04805	0.389922	385	0.0100258	1.01127	0.847444
430.2	Intracerebral hemorrhage	circulatory system	842	0.00272941	1.03098	0.390677	335	0.00872373	0.931365	0.245873
415.2	Chronic pulmonary heart disease	circulatory system	213	0.000690456	1.06241	0.391098	3633	0.0946069	1.03662	0.0653149
250.6	Polyneuropathy in diabetes	endocrine/metabolic	460	0.00149112	0.959656	0.391462	1264	0.0329158	0.994028	0.852788
276.13	Hyperpotassemia	endocrine/metabolic	1308	0.00423998	0.975932	0.393589	3563	0.092784	1.02478	0.214883
619	Noninflammatory female genital disorders	genitourinary	714	0.00231448	1.03329	0.396152	3840	0.0999974	1.00384	0.856053
426.23	Second degree AV block	circulatory system	573	0.00185742	1.03712	0.397498	464	0.012083	1.02384	0.643767
357	Inflammatory and toxic neuropathy	neurological	1739	0.0056371	1.02109	0.399263	2035	0.0529934	1.03143	0.222686
427.8	Sinoatrial node dysfunction (Bradycardia)	circulatory system	534	0.001731	1.0383	0.399521	1768	0.0460405	0.968068	0.225098
681.7	Cellulitis and abscess of trunk	dermatologic	704	0.00228207	1.03322	0.399816	1396	0.0363532	1.07196	0.0244003
331.1	Hydrocephalus	neurological	571	0.00185094	0.964509	0.401853	273	0.00710919	1.01986	0.772097
752.11	Spina bifida	congenital anomalies	212	0.000687214	1.06094	0.4024	58	0.00151038	1.17763	0.27394
350.2	Abnormality of gait	neurological	2434	0.00788999	0.982632	0.403465	2493	0.0649202	0.962994	0.106411
344	Other paralytic syndromes	neurological	742	0.00240525	0.968928	0.403897	257	0.00669253	0.994914	0.941834
381.11	Suppurative and unspecified otitis media	sense organs	850	0.00275534	1.02988	0.40478	1324	0.0344783	1.02094	0.508752
440	Atherosclerosis	circulatory system	931	0.00301791	1.02853	0.405881	2444	0.0636442	1.01345	0.568177
695.7	Prurigo and Lichen	dermatologic	846	0.00274237	0.970984	0.405979	756	0.019687	0.963804	0.368121
384	Other disorders of tympanic membrane	sense organs	450	0.00145871	1.04109	0.406642	193	0.00502591	1.06903	0.406812
244.4	Hypothyroidism NOS	endocrine/metabolic	15754	0.0510678	1.00704	0.40966	5865	0.15273	0.992936	0.654021
721.8	Other allied disorders of spine	musculoskeletal	473	0.00153327	0.961823	0.411173	173	0.00450509	0.987112	0.878989
735.2	Acquired toe deformities	musculoskeletal	2371	0.00768577	1.01759	0.412007	655	0.0170568	0.997192	0.94893
442.8	Aneurysm of other specified artery	circulatory system	234	0.000758529	0.946393	0.41293	299	0.00778626	0.941148	0.344394
394.7	Disease of tricuspid valve	circulatory system	1501	0.0048656	1.02203	0.413869	1600	0.0416656	1.03137	0.275515
377	Disorders of optic nerve and visual pathways	sense organs	231	0.000748804	0.946148	0.413949	664	0.0172912	1.00189	0.965719
443.1	Raynaud's syndrome	circulatory system	1316	0.00426591	0.977053	0.41416	595	0.0154944	0.943962	0.205883
550.2	Diaphragmatic hernia	digestive	30164	0.0977789	1.00513	0.414352	2535	0.0660139	0.990514	0.676229
531.4	Peptic ulcer, site unspecified	digestive	452	0.00146519	0.961254	0.414682	656	0.0170829	1.00685	0.876022
614.54	Abscess or ulceration of vulva	genitourinary	266	0.000862259	1.05248	0.417653	167	0.00434885	1.11278	0.235523
626.13	Irregular menstrual cycle	genitourinary	1857	0.00601961	0.980791	0.419307	1361	0.0354418	0.97273	0.400931
200.1	Polycythemia vera	neoplasms	407	0.00131932	1.04208	0.419672	110	0.00286451	1.20783	0.0732467
618.2	Uterine/Uterovaginal prolapse	genitourinary	5477	0.0177541	0.98866	0.420439	260	0.00677066	0.921145	0.233538
585.2	Renal failure NOS	genitourinary	1527	0.00494989	1.02152	0.420587	804	0.020937	0.901826	0.0110814
603.1	Hydrocele	genitourinary	1469	0.00476187	0.9785	0.420867	234	0.00609359	0.853704	0.0282427
172.3	Carcinoma in situ of skin	neoplasms	842	0.00272941	1.02896	0.422007	576	0.0149996	1.04503	0.339842
426	Cardiac conduction disorders	circulatory system	212	0.000687214	0.944902	0.423167	10313	0.268561	0.994538	0.671396
710.19	Unspecified osteomyelitis	musculoskeletal	478	0.00154947	1.03845	0.423427	535	0.0139319	1.05888	0.241817
456	Chronic venous insufficiency [CVI]	circulatory system	246	0.000797427	1.05395	0.423549	1196	0.031145	1.01079	0.742569
747.1	Cardiac congenital anomalies	congenital anomalies	234	0.000758529	0.94784	0.425784	2270	0.059113	0.943771	0.0152252
446.5	Giant cell arteritis	circulatory system	482	0.00156244	1.03802	0.426445	98	0.00255202	0.964668	0.747086
721.2	Spondylosis with myelopathy	musculoskeletal	224	0.000726113	1.05619	0.426836	642	0.0167183	0.980742	0.6594
577.2	Chronic pancreatitis	digestive	539	0.00174721	1.03575	0.428444	245	0.00638004	0.933716	0.339214
599.9	Other abnormality of urination	genitourinary	1913	0.00620113	1.01888	0.42873	2806	0.073071	0.978074	0.309169
736.2	Acquired deformities of finger	musculoskeletal	262	0.000849293	0.951018	0.429686	120	0.00312492	0.946149	0.582479
371.3	Inflammation of eyelids	sense organs	2436	0.00789648	0.983613	0.429808	1867	0.0486185	0.98545	0.576222
618.1	Prolapse of vaginal walls	genitourinary	7544	0.0244544	1.00961	0.431227	444	0.0115622	0.93408	0.200474
256.4	Polycystic ovaries	endocrine/metabolic	212	0.000687214	0.946182	0.433513	729	0.0189839	0.969824	0.492234
707	Chronic ulcer of skin	dermatologic	2383	0.00772467	1.01672	0.434322	1685	0.0438791	1.03271	0.249068
726.3	Bursitis	musculoskeletal	898	0.00291093	1.02721	0.434999	932	0.0242702	0.964735	0.329439
622	Polyp of female genital organs	genitourinary	548	0.00177638	1.0349	0.435744	715	0.0186193	1.07047	0.112875
586.11	Small kidney	genitourinary	221	0.000716388	0.947447	0.435836	14	0.000364574	1.11076	0.729179
597	Other disorders of urethra and urinary tract	genitourinary	925	0.00299846	1.02667	0.437371	653	0.0170048	0.950065	0.236835
740.2	Osteoarthrosis, generalized	musculoskeletal	578	0.00187363	0.967656	0.443099	1828	0.0476029	0.90861	0.000432281
278.1	Obesity	endocrine/metabolic	14291	0.0463254	0.993276	0.444066	12622	0.328689	1.04182	0.000783649
710.1	Osteomyelitis	musculoskeletal	564	0.00182825	1.03363	0.445794	689	0.0179422	1.08779	0.0514222
246	Other disorders of thyroid	endocrine/metabolic	454	0.00147168	1.03742	0.447185	974	0.0253639	0.946123	0.12476
579.2	Splenomegaly	digestive	498	0.0016143	1.03523	0.453258	324	0.00843728	0.975135	0.68499
747.13	Congenital anomalies of great vessels	congenital anomalies	2198	0.00712498	1.01668	0.453897	299	0.00778626	0.866365	0.0255572
568.1	Peritoneal adhesions (postoperative) (postinfection)	digestive	3752	0.0121624	1.01273	0.454251	777	0.0202338	0.932645	0.0844951
530	Diseases of esophagus	digestive	873	0.0028299	1.02622	0.458164	15202	0.395875	1.01588	0.166934
625	Pain and other symptoms associated with female genital organs	genitourinary	1987	0.00644101	1.01739	0.458648	2253	0.0586703	0.971644	0.262109
285.2	Anemia of chronic disease	hematopoietic	353	0.00114428	1.04134	0.459887	3050	0.079425	1.00394	0.85341
320	Meningitis	neurological	445	0.0014425	0.964605	0.459995	180	0.00468738	0.950295	0.545094
394.2	Mitral valve disease	circulatory system	3715	0.0120425	0.987533	0.46132	1158	0.0301555	0.949157	0.109914
153.2	Colon cancer	neoplasms	3387	0.0109792	1.01321	0.461616	914	0.0238015	1.07003	0.0665209
560.2	Impaction of intestine	digestive	308	0.000998405	1.04402	0.46268	135	0.00351553	0.830817	0.0544075
636.2	Early onset of delivery	pregnancy complications	547	0.00177314	0.968109	0.464058	237	0.00617171	0.996498	0.963812
615	Endometriosis	genitourinary	3888	0.0126032	0.987857	0.466404	691	0.0179943	0.996579	0.938675
696	Psoriasis and related disorders	dermatologic	503	0.00163051	1.03377	0.469462	1132	0.0294784	0.997552	0.940993
747.11	Cardiac shunt/ heart septal defect	congenital anomalies	629	0.00203895	0.970769	0.469804	1022	0.0266139	0.979966	0.563555
619.2	Disorders of uterus, NEC	genitourinary	3367	0.0109144	0.987182	0.471373	464	0.012083	1.00304	0.955137
750.21	Congenital anomalies of intestine	congenital anomalies	260	0.00084281	0.955074	0.471439	83	0.0021614	0.877354	0.281718
624.2	Atrophy of female genital tract	genitourinary	496	0.00160782	1.03375	0.473082	22	0.000572902	1.08822	0.720009
384.4	Perforation of tympanic membrane	sense organs	997	0.00323185	1.02369	0.473095	157	0.00408844	1.17039	0.0762397
191	Manlignant and unknown neoplasms of brain and nervous system	neoplasms	233	0.000755287	1.0494	0.474722	486	0.0126559	0.983883	0.746426
292.6	Hallucinations	mental disorders	397	0.00128691	0.963749	0.474948	207	0.00539048	1.13022	0.121433
550	Abdominal hernia	digestive	4414	0.0143083	1.01121	0.475135	5879	0.153095	0.976475	0.128753
626.1	Irregular menstrual cycle/bleeding	genitourinary	3436	0.0111381	0.987338	0.475613	3655	0.0951798	0.997078	0.895074
573.5	Jaundice (not of newborn)	digestive	1013	0.00328372	1.02337	0.475891	626	0.0163017	1.08591	0.0654463
610	Benign mammary dysplasias	genitourinary	202	0.000654798	1.05282	0.476331	807	0.0210151	0.953657	0.238452
420.2	Pericarditis	circulatory system	1280	0.00414922	0.979714	0.477387	1579	0.0411187	1.0687	0.0190948
525	Other diseases of the teeth and supporting structures	digestive	2805	0.00909262	0.986253	0.478187	1137	0.0296086	1.05709	0.112195
601.12	Chronic prostatitis	genitourinary	1011	0.00327723	0.977238	0.479504	242	0.00630192	0.925446	0.266642
426.4	Anomalous atrioventricular excitation	circulatory system	239	0.000774736	1.04808	0.48049	187	0.00486966	1.07081	0.408817
618	Genital prolapse	genitourinary	628	0.00203571	1.02938	0.48141	805	0.020963	0.934431	0.0903452
686	Other local infections of skin and subcutaneous tissue	dermatologic	1533	0.00496933	0.981638	0.481858	974	0.0253639	0.990857	0.800046
454.1	Varicose veins of lower extremity	circulatory system	11024	0.0357351	0.992998	0.48211	1061	0.0276295	0.984618	0.652192
296	Mood disorders	mental disorders	1263	0.00409411	1.02048	0.484536	22	0.000572902	0.828544	0.433927
381.9	Otorrhea	sense organs	277	0.000897916	0.95768	0.484595	114	0.00296867	1.06748	0.534516
389.1	Sensorineural hearing loss	sense organs	564	0.00182825	1.0306	0.487138	2632	0.0685399	0.957531	0.0510124
276.5	Hypovolemia	endocrine/metabolic	3727	0.0120814	1.01187	0.487378	4694	0.122236	0.99846	0.92969
369.5	Conjunctivitis, infectious	sense organs	271	0.000878467	1.04428	0.488429	1548	0.0403115	1.00043	0.988401
701.2	Scar conditions and fibrosis of skin	dermatologic	2464	0.00798724	0.985719	0.489488	1668	0.0434364	1.00214	0.938375
727.6	Rupture of tendon, nontraumatic	musculoskeletal	379	0.00122856	0.964219	0.490931	793	0.0206505	0.956243	0.26299
590	Pyelonephritis	genitourinary	1521	0.00493044	0.982033	0.493049	1041	0.0271087	1.00871	0.80928
636.3	Hemorrhage in early pregnancy	pregnancy complications	968	0.00313784	1.02316	0.493876	824	0.0214578	1.03693	0.40117
646	Other complications of pregnancy NEC	pregnancy complications	2009	0.00651232	1.01642	0.494203	1502	0.0391136	1.04007	0.246893
580.14	Chronic glomerulonephritis, NOS	genitourinary	780	0.00252843	1.02556	0.494262	160	0.00416656	1.08082	0.38516
586.4	Stricture/obstruction of ureter	genitourinary	1042	0.00337772	0.978442	0.495047	733	0.019088	0.962007	0.343152
741.4	Joint effusions	musculoskeletal	1583	0.00513141	0.982465	0.495295	1897	0.0493998	1.01753	0.516381
296.1	Bipolar	mental disorders	1116	0.0036176	0.979207	0.495762	n/a	n/a	n/a	n/a
627.4	Premenopausal menorrhagia	genitourinary	306	0.000991922	1.04078	0.49702	180	0.00468738	1.01868	0.829171
578.2	Blood in stool	digestive	2849	0.00923525	0.986934	0.497619	2484	0.0646858	0.951591	0.0321202
451.2	Phlebitis and thrombophlebitis of lower extremities	circulatory system	3886	0.0125968	0.988793	0.497967	293	0.00763001	1.01671	0.800068
733.2	Cyst of bone	musculoskeletal	337	0.00109241	1.03838	0.501914	77	0.00200516	1.01859	0.884493
433.8	Late effects of cerebrovascular disease	circulatory system	1471	0.00476836	0.982152	0.503554	977	0.025442	1.02161	0.559817
441	Vascular insufficiency of intestine	circulatory system	370	0.00119938	0.964907	0.504673	296	0.00770813	1.03776	0.567488
427.9	Palpitations	circulatory system	4147	0.0134428	1.01079	0.504921	7140	0.185933	0.986328	0.339009
634.3	Ectopic pregnancy	pregnancy complications	288	0.000933574	0.960629	0.507933	116	0.00302075	1.15774	0.179597
201	Hodgkin's disease	neoplasms	270	0.000875225	0.959447	0.508713	306	0.00796854	0.943506	0.35824
621	Endometrial hyperplasia	genitourinary	1114	0.00361111	1.02064	0.508919	177	0.00460925	1.12787	0.161517
420.3	Endocarditis	circulatory system	812	0.00263216	1.02415	0.509639	705	0.0183589	0.922361	0.0545244
288.11	Neutropenia	hematopoietic	3696	0.0119809	0.988853	0.510542	1371	0.0357022	1.03966	0.20286
427.6	Premature beats	circulatory system	827	0.00268078	0.97669	0.510572	3785	0.0985651	1.03342	0.082493
364.5	Corneal dystrophy	sense organs	271	0.000878467	1.04197	0.511049	138	0.00359366	0.986863	0.888374
274.1	Gout	endocrine/metabolic	4056	0.0131478	0.989314	0.511955	2931	0.0763261	1.00852	0.695925
732.1	Juvenile osteochondrosis	musculoskeletal	241	0.00078122	1.04436	0.512467	53	0.00138017	1.03669	0.816152
560.1	Paralytic ileus	digestive	649	0.00210378	1.0268	0.513304	1364	0.0355199	0.967715	0.283652
597.1	Urethral stricture (not specified as infectious)	genitourinary	3533	0.0114525	0.988685	0.513838	350	0.00911435	0.977247	0.693424
189.11	Malignant neoplasm of kidney, except pelvis	neoplasms	1166	0.00377968	0.980593	0.516747	901	0.0234629	1.02877	0.445646
702.1	Actinic keratosis	dermatologic	3112	0.0100878	1.01208	0.518128	2329	0.0606495	0.911775	0.000112921
599.5	Frequency of urination and polyuria	genitourinary	4098	0.013284	1.01052	0.518198	5445	0.141793	0.977985	0.175392
575.9	Nonspecific abnormal findings on radiological and other examination of biliary tract	digestive	411	0.00133229	0.967728	0.518564	185	0.00481758	1.04913	0.561246
389.2	Conductive hearing loss	sense organs	480	0.00155596	0.970203	0.519769	553	0.0144007	1.01735	0.717081
281.12	Other vitamin B12 deficiency anemia	hematopoietic	201	0.000651557	1.04737	0.523645	324	0.00843728	1.0198	0.753709
578	Gastrointestinal hemorrhage	digestive	276	0.000894675	0.961417	0.52476	4296	0.111872	0.962281	0.0330285
285.1	Acute posthemorrhagic anemia	hematopoietic	272	0.000881708	0.961133	0.525303	3829	0.0997109	0.99753	0.896079
153.3	Malignant neoplasm of rectum, rectosigmoid junction, and anus	neoplasms	2329	0.00754963	1.0137	0.525542	479	0.0124736	1.03844	0.46045
751.22	Other specified congenital anomalies of kidney	congenital anomalies	388	0.00125773	1.03371	0.525904	181	0.00471342	0.984569	0.849979
367.2	Astigmatism	sense organs	249	0.000807152	1.04208	0.527532	2519	0.0655973	0.941174	0.00906171
333.1	Essential tremor	neurological	310	0.00100489	1.03762	0.527781	490	0.0127601	0.990397	0.846646
743.2	Pathologic fracture	musculoskeletal	605	0.00196115	1.02678	0.528153	356	0.00927059	1.00939	0.872907
476	Allergic rhinitis	respiratory	1370	0.00444096	0.98267	0.530287	6581	0.171376	0.966676	0.0260678
286.7	Other and unspecified coagulation defects	hematopoietic	401	0.00129987	0.968253	0.530424	1111	0.0289315	0.986853	0.695455
427.3	Other specified cardiac dysrhythmias	circulatory system	3875	0.0125611	1.0105	0.53107	4900	0.127601	0.990817	0.586771
574.12	Cholelithiasis with other cholecystitis	digestive	5918	0.0191836	1.00848	0.532086	428	0.0111455	0.891515	0.03442
292.2	Mild cognitive impairment	mental disorders	286	0.00092709	0.962667	0.532193	340	0.00885394	0.963705	0.534615
270.32	Paraproteinemia	endocrine/metabolic	273	0.00088495	0.961931	0.533599	424	0.0110414	0.87902	0.0177219
459	Other disorders of circulatory system	circulatory system	218	0.000706663	1.04423	0.534716	5373	0.139918	1.03675	0.03093
287.3	Thrombocytopenia	hematopoietic	1497	0.00485264	1.01669	0.534795	5180	0.134892	1.00476	0.773546
577.1	Acute pancreatitis	digestive	2135	0.00692076	0.98623	0.535038	439	0.011432	0.960865	0.458281
707.1	Decubitus ulcer	dermatologic	1321	0.00428212	1.01777	0.535406	689	0.0179422	0.934661	0.113599
394.3	Aortic valve disease	circulatory system	1568	0.00508279	1.0162	0.538093	218	0.00567694	1.04371	0.559784
497	Bronchitis	respiratory	711	0.00230476	1.02395	0.540136	1208	0.0314575	0.941461	0.0659408
722.1	Displacement of intervertebral disc	musculoskeletal	552	0.00178935	1.02716	0.540885	2162	0.0563006	0.968151	0.187345
389.4	Tinnitus	sense organs	621	0.00201302	0.975059	0.541244	1941	0.0505456	0.955787	0.0786595
550.5	Ventral hernia	digestive	3743	0.0121332	1.01038	0.541876	1303	0.0339314	1.01404	0.656486
415.21	Primary pulmonary hypertension	circulatory system	460	0.00149112	0.971125	0.542	890	0.0231765	0.973844	0.483859
386.1	Meniere's disease	sense organs	635	0.0020584	0.975472	0.543593	118	0.00307284	1.10296	0.33174
528.7	Sialolithiasis	digestive	323	0.00104703	1.03534	0.544057	81	0.00210932	1.01232	0.920547
367.9	Blindness and low vision	sense organs	817	0.00264837	0.97842	0.545278	939	0.0244525	0.955736	0.223925
345.12	Partial epilepsy	neurological	312	0.00101137	0.965364	0.545315	773	0.0201297	0.981403	0.646789
697	Sarcoidosis	dermatologic	588	0.00190605	0.974757	0.547088	690	0.0179683	0.968421	0.459439
274.2	Crystal arthropathies	endocrine/metabolic	411	0.00133229	1.03104	0.547457	213	0.00554673	1.02242	0.77016
474.1	Acute tonsillitis	respiratory	554	0.00179583	1.02654	0.548826	188	0.00489571	0.777076	0.00251669
703.1	Ingrowing nail	dermatologic	934	0.00302763	0.980134	0.551687	343	0.00893206	0.980431	0.747648
587	Kidney replaced by transpant	genitourinary	379	0.00122856	0.969252	0.554685	1293	0.033671	1.01387	0.665782
737.3	Kyphoscoliosis and scoliosis	musculoskeletal	1334	0.00432426	0.983486	0.555678	563	0.0146611	0.930105	0.121696
715	Other inflammatory spondylopathies	musculoskeletal	1718	0.00556903	1.01472	0.55735	667	0.0173693	0.958189	0.327345
701	Other hypertrophic and atrophic conditions of skin	dermatologic	1886	0.00611361	0.986291	0.561386	3679	0.0958048	0.996057	0.836703
530.3	Stricture and stenosis of esophagus	digestive	2182	0.00707312	0.987269	0.5626	542	0.0141142	1.00254	0.95765
276.41	Acidosis	endocrine/metabolic	1424	0.004616	1.01593	0.563409	3009	0.0783573	1.0001	0.996392
742.9	Other derangement of joint	musculoskeletal	2487	0.0080618	0.988137	0.564502	630	0.0164058	0.954758	0.304215
415	Pulmonary heart disease	circulatory system	4269	0.0138383	0.990903	0.565005	4896	0.127497	1.03129	0.071914
334	Degenerative disease of the spinal cord	neurological	1650	0.0053486	1.01466	0.566709	620	0.0161454	0.981348	0.675548
605	Erectile dysfunction [ED]	genitourinary	538	0.00174397	0.974867	0.567357	3406	0.0886956	0.937403	0.00231776
198	Secondary malignant neoplasm	neoplasms	1367	0.00443123	0.984227	0.568817	3152	0.0820812	1.0568	0.007333
559	Ileostomy status	digestive	1815	0.00588346	1.01389	0.569158	420	0.0109372	1.00363	0.946864
427.42	Cardiac arrest	circulatory system	1200	0.00388989	1.01706	0.570424	776	0.0202078	0.993878	0.879401
585.31	Renal dialysis	genitourinary	553	0.00179259	1.02508	0.571833	1670	0.0434885	0.953377	0.092648
352.1	Trigeminal nerve disorders [CN5]	neurological	515	0.00166941	0.974693	0.572177	281	0.00731752	1.03955	0.559954
442.3	Aneurysm of artery of lower extremity	circulatory system	205	0.000664523	0.960415	0.57459	228	0.00593735	0.983097	0.813159
578.8	Hemorrhage of rectum and anus	digestive	12976	0.0420627	1.00519	0.574669	1873	0.0487748	0.932659	0.00846215
696.42	Psoriatic arthropathy	dermatologic	798	0.00258678	1.02067	0.5748	230	0.00598943	1.05803	0.437737
722.7	Intervertebral disc disorder with myelopathy	musculoskeletal	432	0.00140036	1.02806	0.576452	246	0.00640608	0.948951	0.467016
689	Disorder of skin and subcutaneous tissue NOS	dermatologic	6420	0.0208109	1.00727	0.576719	2689	0.0700242	0.974385	0.242518
372	Disorders of conjunctiva	sense organs	826	0.00267754	1.02022	0.576738	802	0.0208849	0.94787	0.18012
614.52	Vaginitis and vulvovaginitis	genitourinary	434	0.00140684	0.972795	0.576857	2097	0.054608	0.940057	0.0275225
642.1	Preeclampsia and eclampsia	pregnancy complications	280	0.000907641	0.96621	0.577034	376	0.00979141	0.926534	0.217836
628	Ovarian cyst	genitourinary	4654	0.0150863	1.00858	0.577217	1117	0.0290878	1.00953	0.78694
574.1	Cholelithiasis	digestive	9622	0.0311904	1.00595	0.57844	1653	0.0430458	0.998865	0.967669
427.5	Arrhythmia (cardiac) NOS	circulatory system	1114	0.00361111	1.01732	0.578549	1582	0.0411968	1.01269	0.658818
614.53	Cyst or abscess of Bartholin's gland	genitourinary	721	0.00233718	0.978933	0.579243	103	0.00268222	1.06803	0.562405
536.8	Dyspepsia and other specified disorders of function of stomach	digestive	246	0.000797427	1.03676	0.581349	1080	0.0281243	0.971677	0.405252
741.2	Stiffness of joint	musculoskeletal	641	0.00207785	1.02254	0.583709	582	0.0151559	1.05873	0.225453
751.12	Congenital anomalies of male genital organs	congenital anomalies	231	0.000748804	1.03771	0.584978	40	0.00104164	0.79603	0.197929
572	Ascites (non malignant)	digestive	1838	0.00595802	1.01313	0.588104	1340	0.0348949	1.06605	0.0392787
720	Spinal stenosis	musculoskeletal	4615	0.0149599	1.00828	0.589391	2590	0.0674462	0.98157	0.410729
136	Other infectious and parasitic diseases	infectious diseases	261	0.000846051	1.03499	0.58945	1820	0.0473946	0.997326	0.92092
345.1	Epilepsy	neurological	384	0.00124476	0.972057	0.589524	981	0.0255462	0.975126	0.489843
374.3	Ptosis of eyelid	sense organs	2016	0.00653502	1.01246	0.590466	462	0.0120309	1.00702	0.892813
380.1	Otitis externa	sense organs	546	0.0017699	1.02392	0.591606	957	0.0249212	0.954434	0.202285
536	Disorders of function of stomach	digestive	259	0.000839568	1.03442	0.59594	1856	0.0483321	0.97117	0.272298
710	Osteomyelitis, periostitis, and other infections involving bone	musculoskeletal	611	0.0019806	1.02231	0.596581	703	0.0183068	1.08318	0.0616379
368.2	Diplopia and disorders of binocular vision	sense organs	825	0.0026743	1.01907	0.598494	729	0.0189839	1.00621	0.881379
333.4	Torsion dystonia	neurological	295	0.000956265	1.03201	0.599069	229	0.00596339	0.958318	0.564478
575.7	Other disorders of gallbladder	digestive	1547	0.00501472	0.986339	0.599981	288	0.0074998	1.14901	0.0348263
303.3	Psychogenic disorder	mental disorders	367	0.00118966	1.02856	0.600176	n/a	n/a	n/a	n/a
214.1	Lipoma of skin and subcutaneous tissue	neoplasms	4867	0.0157767	1.00778	0.602252	527	0.0137236	0.963854	0.451673
473	Diseases of the larynx and vocal cords	respiratory	1603	0.00519624	1.01352	0.602362	2215	0.0576808	1.03564	0.149078
471	Nasal polyps	respiratory	3320	0.010762	0.990689	0.602779	478	0.0124476	0.951668	0.327902
738.4	Acquired spondylolisthesis	musculoskeletal	1859	0.00602609	1.0125	0.604035	795	0.0207026	0.946171	0.162825
340	Migraine	neurological	3172	0.0102823	1.00955	0.605123	3382	0.0880706	1.00203	0.921562
619.1	Noninflammatory disorders of ovary, fallopian tube, and broad ligament	genitourinary	757	0.00245387	0.980877	0.606419	307	0.00799458	0.935645	0.306541
520	Disorders of tooth development	digestive	419	0.00135822	0.974358	0.606505	244	0.006354	0.961735	0.594446
736	Other acquired deformities of limbs	musculoskeletal	1747	0.00566303	1.01279	0.606726	591	0.0153902	0.960214	0.38193
733.8	Malunion and nonunion of fracture	musculoskeletal	1347	0.0043664	1.01452	0.607843	270	0.00703107	0.924682	0.247516
627	Menopausal and postmenopausal disorders	genitourinary	797	0.00258354	1.01875	0.610934	3345	0.0871071	0.976782	0.274043
378.2	Nystagmus and other irregular eye movements	sense organs	236	0.000765012	0.966492	0.611128	98	0.00255202	0.882434	0.260858
644	Anemia during pregnancy	pregnancy complications	716	0.00232097	1.01992	0.611833	1017	0.0264837	0.913617	0.0262738
289.5	Diseases of spleen	hematopoietic	579	0.00187687	1.02185	0.61369	221	0.00575506	1.18274	0.0265042
599.2	Retention of urine	genitourinary	8382	0.0271709	0.994213	0.61434	3259	0.0848676	0.985967	0.48758
519.2	Respiratory complications	respiratory	323	0.00104703	1.02924	0.614985	463	0.012057	1.05655	0.288954
289	Other diseases of blood and blood-forming organs	hematopoietic	543	0.00176018	1.02226	0.618488	911	0.0237233	0.998457	0.967527
722	Intervertebral disc disorders	musculoskeletal	7124	0.023093	1.00608	0.622952	4535	0.118096	0.982128	0.304758
614.4	Inflammatory diseases of uterus, except cervix	genitourinary	279	0.000904399	1.0307	0.623555	81	0.00210932	0.908188	0.463408
715.2	Ankylosing spondylitis	musculoskeletal	672	0.00217834	1.01946	0.627696	106	0.00276034	0.94487	0.599976
635.2	Antepartum hemorrhage, abruptio placentae, and placenta previa	pregnancy complications	799	0.00259002	1.01801	0.62822	468	0.0121872	1.04962	0.382595
624.9	stress incontinence, female	genitourinary	5891	0.0190961	0.993452	0.629817	1064	0.0277076	0.984345	0.649264
315	Develomental delays and disorders	mental disorders	332	0.0010762	1.02738	0.632816	333	0.00867165	1.07969	0.212352
569	Other disorders of intestine	digestive	4114	0.0133358	1.00775	0.632899	2401	0.0625244	0.96036	0.0831454
220	Benign neoplasm of ovary	neoplasms	1472	0.0047716	1.01293	0.633354	194	0.00505195	0.988668	0.889196
613.1	Inflammatory disease of breast	genitourinary	705	0.00228531	0.981709	0.634329	267	0.00695294	0.988736	0.871366
276.14	Hypopotassemia	endocrine/metabolic	1993	0.00646046	1.01106	0.634519	5058	0.131715	1.03888	0.0243273
378.1	Strabismus (not specified as paralytic)	sense organs	957	0.00310219	1.01586	0.636479	306	0.00796854	0.957929	0.495683
184.2	Cancer of other female genital organs (excluding uterus and ovary)	neoplasms	317	0.00102758	1.02761	0.637572	102	0.00265618	1.21902	0.0783669
530.9	Heartburn	digestive	2278	0.00738431	1.01018	0.639774	1096	0.0285409	0.972207	0.407943
218	Benign neoplasm of uterus	neoplasms	476	0.00154299	1.02234	0.640754	1707	0.044452	0.969721	0.295827
636	Early or threatened labor; hemorrhage in early pregnancy	pregnancy complications	1083	0.00351063	1.0149	0.640864	1276	0.0332283	1.04742	0.19647
472	Chronic pharyngitis and nasopharyngitis	respiratory	1018	0.00329992	0.985128	0.642611	2386	0.0621338	0.922978	0.000626702
578.1	Hematemesis	digestive	2104	0.00682027	0.989664	0.644568	366	0.009531	1.02987	0.623043
411.41	Aneurysm and dissection of heart	circulatory system	809	0.00262243	0.983471	0.645673	213	0.00554673	0.95251	0.514564
564	Functional digestive disorders	digestive	1047	0.00339393	0.985575	0.648233	3227	0.0840343	0.959874	0.0437186
159.4	Malignant neoplasm of retroperitoneum and peritoneum	neoplasms	216	0.00070018	0.968571	0.648367	113	0.00294263	1.09639	0.369923
669	Complications of labor and delivery NEC	pregnancy complications	2278	0.00738431	0.989831	0.649387	449	0.0116924	1.01978	0.728614
735.1	Flat foot	musculoskeletal	231	0.000748804	0.96967	0.649389	384	0.00999974	0.979155	0.717555
250.24	Type 2 diabetes with neurological manifestations	endocrine/metabolic	676	0.0021913	0.982297	0.652406	1830	0.047655	1.01344	0.623994
706	Diseases of sebaceous glands	dermatologic	563	0.00182501	0.980715	0.653914	4245	0.110544	0.92947	5.59554e-05
189.2	Cancer of bladder	neoplasms	861	0.002791	1.01586	0.654828	948	0.0246869	1.01031	0.774851
290.1	Dementias	mental disorders	1193	0.0038672	1.01342	0.656156	206	0.00536444	1.06525	0.402506
386.2	Peripheral or central vertigo	sense organs	488	0.00158189	0.979474	0.656518	1031	0.0268483	0.973309	0.43896
327.3	Sleep apnea	neurological	4983	0.0161528	1.00657	0.656573	8382	0.218276	1.02044	0.141326
626	Disorders of menstruation and other abnormal bleeding from female genital tract	genitourinary	3785	0.0122694	1.00763	0.656832	4819	0.125492	0.997686	0.90892
374.1	Ectropion or entropion	sense organs	1258	0.0040779	1.01294	0.658883	189	0.00492175	1.03932	0.632913
389	Hearing loss	sense organs	4180	0.0135498	0.992994	0.661531	4808	0.125205	0.95729	0.0104481
430.3	Subdural hemorrhage	circulatory system	326	0.00105675	0.975458	0.66332	244	0.006354	1.01469	0.835402
348.2	Cerebral edema and compression of brain	neurological	304	0.000985439	0.97463	0.663377	690	0.0179683	1.01733	0.690983
252.1	Hyperparathyroidism	endocrine/metabolic	936	0.00303411	0.985504	0.664818	1065	0.0277337	0.956697	0.201282
334.2	Anterior horn cell disease	neurological	281	0.000910883	1.02647	0.670625	45	0.00117184	0.959714	0.80124
454	Varicose veins	circulatory system	1503	0.00487209	0.988731	0.670841	1319	0.0343481	0.995407	0.881822
362.4	Retinal vascular changes and abnomalities	sense organs	989	0.00320592	0.986181	0.67146	409	0.0106508	0.835068	0.00106123
727.1	Synovitis and tenosynovitis	musculoskeletal	4847	0.0157119	1.00632	0.672371	2239	0.0583058	0.996399	0.883195
369	Infection of the eye	sense organs	270	0.000875225	0.973911	0.673083	1916	0.0498945	1.01187	0.657073
261.4	Vitamin D deficiency	endocrine/metabolic	865	0.00280396	1.01479	0.675165	6131	0.159657	0.967731	0.0362729
594	Urinary calculus	genitourinary	765	0.0024798	1.01561	0.677861	2646	0.0689045	1.00405	0.854749
277	Other disorders of metabolism	endocrine/metabolic	1080	0.0035009	1.01299	0.680801	1157	0.0301294	1.01912	0.571327
345	Epilepsy, recurrent seizures, convulsions	neurological	3584	0.0116178	0.992932	0.681591	1972	0.0513528	1.01201	0.647238
479	Other upper respiratory disease	respiratory	4225	0.0136957	0.993485	0.681803	4147	0.107992	1.02986	0.110402
200	Myeloproliferative disease	neoplasms	769	0.00249277	1.01532	0.682465	702	0.0182808	1.05355	0.215788
204.4	Multiple myeloma	neoplasms	666	0.00215889	1.01625	0.686624	284	0.00739564	0.928418	0.257109
288	Diseases of white blood cells	hematopoietic	689	0.00223345	0.984444	0.689543	3425	0.0891904	1.01597	0.425664
596	Other disorders of bladder	genitourinary	8149	0.0264156	1.00462	0.690971	2401	0.0625244	0.988092	0.607862
395.1	Nonrheumatic mitral valve disorders	circulatory system	3599	0.0116664	0.993167	0.69185	4679	0.121846	0.986394	0.429842
292.4	Altered mental status	mental disorders	2844	0.00921904	0.992374	0.693572	2098	0.054634	1.02432	0.341476
623	Hypertrophy of female genital organs	genitourinary	1231	0.00399038	0.988558	0.695869	450	0.0117184	0.931921	0.196941
656	Other perinatal conditions of fetus or newborn	pregnancy complications	455	0.00147492	1.0191	0.696093	378	0.00984349	0.990847	0.880193
687	Symptoms affecting skin	dermatologic	282	0.000914124	1.02405	0.69829	2011	0.0523684	1.02539	0.32899
626.14	Irregular menstrual bleeding	genitourinary	3617	0.0117248	0.993322	0.699617	510	0.0132809	0.98478	0.768428
571.8	Liver abscess and sequelae of chronic liver disease	digestive	675	0.00218806	0.984873	0.700824	942	0.0245306	1.07227	0.0585585
653	Problems associated with amniotic cavity and membranes	pregnancy complications	1328	0.00430481	1.01114	0.701796	841	0.0219005	1.04095	0.341582
480.5	Bronchopneumonia and lung abscess	respiratory	447	0.00144898	0.981707	0.704815	171	0.00445301	1.06114	0.489512
528	Diseases of the oral soft tissues, excluding lesions specific for gingiva and tongue	digestive	2209	0.00716064	1.00836	0.704902	1930	0.0502591	1.005	0.847116
221	Benign neoplasm of other female genital organs	neoplasms	212	0.000687214	1.02689	0.707391	25	0.000651025	0.930209	0.749846
280.1	Iron deficiency anemias, unspecified or not due to blood loss	hematopoietic	9075	0.0294173	1.00404	0.712965	4499	0.117158	1.0122	0.500341
529.1	Glossitis	digestive	329	0.00106648	1.02109	0.713112	189	0.00492175	0.890775	0.140134
411.9	Other acute and subacute forms of ischemic heart disease	circulatory system	1526	0.00494664	0.990356	0.714123	538	0.0140101	1.08973	0.0781133
255.21	Glucocorticoid deficiency	endocrine/metabolic	412	0.00133553	0.981637	0.714725	454	0.0118226	0.991774	0.875081
642	Hypertension complicating pregnancy, childbirth, and the puerperium	pregnancy complications	872	0.00282665	0.987221	0.715665	941	0.0245046	0.951551	0.221284
250.7	Diabetic retinopathy	endocrine/metabolic	1578	0.00511521	0.990588	0.716052	1135	0.0295565	0.999	0.976741
286.12	Congenital deficiency of other clotting factors (including factor VII)	hematopoietic	307	0.000995164	1.02149	0.717437	104	0.00270826	0.928253	0.496758
575.2	Obstruction of bile duct	digestive	942	0.00305356	0.987965	0.718492	360	0.00937476	0.998673	0.981922
433.3	Cerebral ischemia	circulatory system	1279	0.00414597	0.989652	0.718916	3623	0.0943465	1.01514	0.44499
634.1	Missed abortion/Hydatidiform mole	pregnancy complications	1018	0.00329992	1.01177	0.719915	392	0.0102081	0.953694	0.421838
594.3	Calculus of ureter	genitourinary	2519	0.00816553	1.00732	0.723637	474	0.0123434	0.973887	0.600707
601.1	Prostatitis	genitourinary	668	0.00216537	1.01418	0.724641	596	0.0155204	0.884831	0.00682615
198.5	Secondary malignancy of brain/spine	neoplasms	995	0.00322537	1.01156	0.725003	409	0.0106508	1.01842	0.740038
537	Other disorders of stomach and duodenum	digestive	3856	0.0124995	1.00587	0.725682	2356	0.0613526	1.01858	0.436313
714.1	Rheumatoid arthritis	musculoskeletal	4971	0.0161139	1.00518	0.725682	1019	0.0265358	1.01255	0.726532
508	Pulmonary collapse; interstitial and compensatory emphysema	respiratory	2729	0.00884626	1.00696	0.726142	2436	0.0634358	1.02061	0.381632
733.4	Aseptic necrosis of bone	musculoskeletal	581	0.00188336	1.01506	0.726468	440	0.011458	1.00587	0.914218
433.12	Cerebral atherosclerosis	circulatory system	315	0.0010211	1.0203	0.729209	267	0.00695294	1.04628	0.515691
367.8	Hypermetropia	sense organs	312	0.00101137	0.980234	0.731962	1583	0.0412229	0.962882	0.192632
634	Miscarriage; stillbirth	pregnancy complications	3875	0.0125611	0.994068	0.733815	822	0.0214057	1.00883	0.834807
433.31	Transient cerebral ischemia	circulatory system	2363	0.00765984	1.00723	0.735115	3521	0.0916903	1.01187	0.553835
622.1	Polyp of corpus uteri	genitourinary	7839	0.0254107	1.00403	0.735574	550	0.0143225	1.04809	0.336666
681.2	Cellulitis and abscess of face/neck	dermatologic	563	0.00182501	0.985468	0.73584	533	0.0138798	1.03762	0.455702
556.1	Ulceration of intestine	digestive	807	0.00261595	1.01225	0.737032	439	0.011432	0.898369	0.0429787
172.11	Melanomas of skin	neoplasms	3039	0.00985115	1.00632	0.737243	844	0.0219786	0.92529	0.0427329
365	Glaucoma	sense organs	4397	0.0142532	1.00525	0.738622	2555	0.0665347	0.958734	0.0730954
195	Cancer, suspected or other	neoplasms	1908	0.00618493	1.00791	0.739019	2608	0.0679149	1.02286	0.312751
253.2	Pituitary hypofunction	endocrine/metabolic	291	0.000943298	1.02026	0.739647	204	0.00531236	0.975936	0.755163
426.21	First degree AV block	circulatory system	1352	0.00438261	0.990894	0.745014	1151	0.0299732	0.935535	0.043669
348	Other conditions of brain	neurological	223	0.000722871	0.977977	0.746701	1555	0.0404937	0.994	0.835487
395.2	Nonrheumatic aortic valve disorders	circulatory system	310	0.00100489	1.01897	0.748059	4552	0.118539	0.983382	0.350569
674	Other complications of the puerperium NEC	pregnancy complications	238	0.000771495	1.02164	0.748332	223	0.00580714	0.995048	0.949416
374	Other disorders of eyelids	sense organs	3209	0.0104022	1.00586	0.748947	1511	0.0393479	0.976351	0.409932
212	Benign neoplasm of respiratory and intrathoracic organs	neoplasms	360	0.00116697	1.01737	0.750895	272	0.00708315	0.94839	0.42953
227.3	Benign neoplasm of pituitary gland and craniopharyngeal duct (pouch)	neoplasms	356	0.001154	1.01739	0.751944	296	0.00770813	1.02819	0.669209
530.2	Esophageal bleeding (varices/hemorrhage)	digestive	1968	0.00637942	0.992682	0.752348	929	0.0241921	1.11529	0.00324311
293	Symptoms involving head and neck	mental disorders	2035	0.00659661	0.992822	0.753077	271	0.00705711	1.03153	0.650825
185	Cancer of prostate	neoplasms	7042	0.0228272	0.996053	0.756294	2622	0.0682795	1.0048	0.840797
557.1	Celiac disease	digestive	1968	0.00637942	1.00719	0.758218	226	0.00588526	0.819647	0.00657836
594.8	Renal colic	genitourinary	1994	0.0064637	0.993012	0.761794	238	0.00619776	0.963985	0.61003
241.2	Nontoxic multinodular goiter	endocrine/metabolic	722	0.00234042	0.988449	0.761927	1452	0.0378115	0.950886	0.0923392
473.4	Voice disturbance	respiratory	1093	0.00354304	1.00925	0.767719	1781	0.046379	1.05495	0.0464469
380	Disorders of external ear	sense organs	682	0.00221075	1.01158	0.770374	137	0.00356762	1.11312	0.260617
496.2	Chronic bronchitis	respiratory	345	0.00111834	0.984019	0.771324	1388	0.0361449	1.05931	0.0624829
362.2	Degeneration of macula and posterior pole of retina	sense organs	2972	0.00963396	0.99452	0.772822	1063	0.0276816	0.888454	0.000593991
519.8	Other diseases of respiratory system, NEC	respiratory	10272	0.0332975	1.00297	0.774725	1245	0.032421	1.02712	0.411554
618.6	Vaginal enterocele, congenital or acquired	genitourinary	707	0.00229179	1.01092	0.779373	54	0.00140621	0.993375	0.963862
455	Hemorrhoids	circulatory system	24023	0.0778724	1.00193	0.780752	4447	0.115804	0.961919	0.0279276
577.3	Cyst and pseudocyst of pancreas	digestive	439	0.00142305	1.01371	0.781756	498	0.0129684	0.901385	0.0350539
427.41	Ventricular fibrillation and flutter	circulatory system	398	0.00129015	1.0144	0.781951	485	0.0126299	0.967794	0.517932
477	Epistaxis or throat hemorrhage	respiratory	2695	0.00873605	1.00548	0.78394	1436	0.0373949	1.02289	0.450084
743.9	Osteopenia or other disorder of bone and cartilage	musculoskeletal	850	0.00275534	1.0096	0.786926	2694	0.0701544	0.947549	0.0160845
396	Abnormal heart sounds	circulatory system	1290	0.00418163	0.992316	0.788241	1718	0.0447384	0.991948	0.770193
262	Mineral deficiency NEC	endocrine/metabolic	321	0.00104055	1.0152	0.792871	302	0.00786438	0.975449	0.698026
250.23	Type 2 diabetes with ophthalmic manifestations	endocrine/metabolic	1526	0.00494664	0.993113	0.79377	1191	0.0310148	0.997517	0.941278
297	Suicidal ideation or attempt	mental disorders	314	0.00101785	1.01523	0.794863	563	0.0146611	1.06544	0.194754
170.2	Cancer of connective tissue	neoplasms	337	0.00109241	1.01449	0.797566	314	0.00817687	1.10559	0.10748
359.2	Myopathy	neurological	384	0.00124476	0.986649	0.798116	421	0.0109633	0.951695	0.363425
433.5	Cerebral aneurysm	circulatory system	410	0.00132905	1.01307	0.798361	517	0.0134632	1.09943	0.0569145
341	Other demyelinating diseases of central nervous system	neurological	252	0.000816877	0.983784	0.800789	93	0.00242181	0.957635	0.713571
416	Cardiomegaly	circulatory system	3334	0.0108074	0.995496	0.801749	1318	0.034322	0.997543	0.938346
465.2	Acute pharyngitis	respiratory	951	0.00308274	1.00842	0.801952	3038	0.0791125	1.00898	0.677485
599.4	Urinary incontinence	genitourinary	9088	0.0294594	1.00273	0.804296	2913	0.0758574	0.995466	0.834959
204	Leukemia	neoplasms	490	0.00158837	0.98854	0.804386	807	0.0210151	0.976446	0.541237
300.12	Agorophobia, social phobia, and panic disorder	mental disorders	936	0.00303411	0.991736	0.805337	n/a	n/a	n/a	n/a
327	Sleep disorders	neurological	1004	0.00325454	0.992021	0.80558	7155	0.186323	0.99615	0.791303
385.3	Cholesteatoma	sense organs	587	0.0019028	0.989751	0.808551	53	0.00138017	0.826436	0.20339
728.71	Contracture of palmar fascia [Dupuytren's disease]	musculoskeletal	3840	0.0124476	1.00407	0.808808	224	0.00583318	0.839647	0.0161097
151	Cancer of stomach	neoplasms	674	0.00218482	1.00965	0.80897	190	0.00494779	1.09628	0.253848
504	Other alveolar and parietoalveolar pneumonopathy	respiratory	383	0.00124152	1.0128	0.809157	827	0.0215359	1.10249	0.0126704
340.1	Migrain with aura	neurological	246	0.000797427	0.984306	0.809451	701	0.0182547	0.987108	0.76305
348.7	Coma	neurological	393	0.00127394	1.01259	0.809702	304	0.00791646	0.985758	0.824641
513.4	Hyperventilation	respiratory	278	0.000901158	0.985453	0.812302	210	0.00546861	0.999188	0.99171
202	Cancer of other lymphoid, histiocytic tissue	neoplasms	1280	0.00414922	1.00686	0.812662	1139	0.0296607	0.987796	0.70888
260	Protein-calorie malnutrition	endocrine/metabolic	247	0.000800669	0.984604	0.812766	3695	0.0962215	1.03412	0.0814718
747.12	Valvular heart disease/ heart chambers	congenital anomalies	289	0.000936815	0.9858	0.813318	1029	0.0267962	0.935742	0.0557326
567	Peritonitis and retroperitoneal infections	digestive	995	0.00322537	0.992356	0.814347	884	0.0230202	1.06214	0.112256
362.29	Macular degeneration (senile) of retina NOS	sense organs	2969	0.00962424	0.995563	0.815369	273	0.00710919	0.88663	0.0683083
323	Encephalitis	neurological	330	0.00106972	0.986971	0.816958	143	0.00372386	1.07734	0.431284
686.1	Carbuncle and furuncle	dermatologic	2423	0.00785434	1.00485	0.817731	602	0.0156767	1.00284	0.952148
352.2	Facial nerve disorders [CN7]	neurological	968	0.00313784	0.992552	0.82145	408	0.0106247	0.914503	0.107296
193	Thyroid cancer	neoplasms	371	0.00120262	1.01209	0.822097	1121	0.0291919	0.945342	0.0914149
348.9	Other conditions of brain, NOS	neurological	486	0.00157541	1.01049	0.823263	570	0.0148434	1.0662	0.173166
150	Cancer of esophagus	neoplasms	872	0.00282665	0.992293	0.82487	181	0.00471342	1.15486	0.0804105
751.11	Congenital anomalies of female genital organs	congenital anomalies	446	0.00144574	0.989293	0.825413	109	0.00283847	0.897264	0.31545
316	Substance addiction and disorders	mental disorders	358	0.00116048	1.01199	0.82652	411	0.0107028	1.07076	0.218514
300.13	Phobia	mental disorders	736	0.0023858	0.991714	0.826588	n/a	n/a	n/a	n/a
427.12	Paroxysmal ventricular tachycardia	circulatory system	1068	0.003462	1.00693	0.826864	3687	0.0960131	1.00198	0.91817
250.41	Impaired fasting glucose	endocrine/metabolic	314	0.00101785	0.987479	0.828323	1936	0.0504154	0.952215	0.0574117
655	Known or suspected fetal abnormality affecting management of mother	pregnancy complications	3838	0.0124412	1.00388	0.829374	2026	0.052759	0.993382	0.8249
603	Other disorders of testis	genitourinary	1000	0.00324158	1.00704	0.829986	348	0.00906226	0.863998	0.0136575
426.3	Bundle branch block	circulatory system	367	0.00118966	0.988795	0.834139	3009	0.0783573	0.99052	0.651525
275.53	Disorders of phosphorus metabolism	endocrine/metabolic	311	0.00100813	0.987847	0.834225	2113	0.0550246	1.0232	0.361151
535.8	Other specified gastritis	digestive	9398	0.0304643	0.997785	0.837279	544	0.0141663	0.947149	0.259776
574.2	Calculus of bile duct	digestive	2848	0.00923201	1.00396	0.83849	446	0.0116143	0.987199	0.807262
610.4	Benign neoplasm of breast	genitourinary	1384	0.00448634	1.00565	0.839341	229	0.00596339	1.01541	0.839606
458.9	Hypotension NOS	circulatory system	4613	0.0149534	1.00306	0.841826	3727	0.0970548	1.01838	0.343218
608	Other disorders of male genital organs	genitourinary	2892	0.00937464	1.00381	0.843991	1113	0.0289836	0.960821	0.243069
522	Diseases of pulp and periapical tissues	digestive	610	0.00197736	0.99187	0.844734	530	0.0138017	1.09673	0.0663915
433.1	Occlusion and stenosis of precerebral arteries	circulatory system	1165	0.00377644	1.00591	0.845842	2582	0.0672378	1.01487	0.51854
465	Acute upper respiratory infections of multiple or unspecified sites	respiratory	1445	0.00468408	1.00521	0.84806	8122	0.211505	0.986464	0.336971
198.3	Secondary malignant neoplasm of digestive systems	neoplasms	1908	0.00618493	0.995504	0.84885	510	0.0132809	1.09369	0.0700586
276.12	Hyposmolality and/or hyponatremia	endocrine/metabolic	2581	0.00836651	0.996156	0.850044	3669	0.0955444	1.03117	0.113369
578.9	Hemorrhage of gastrointestinal tract	digestive	6666	0.0216083	1.00239	0.851284	1420	0.0369782	1.01717	0.574356
295.1	Schizophrenia	mental disorders	586	0.00189956	1.00797	0.851947	23	0.000598943	0.645301	0.0791002
276.6	Fluid overload	endocrine/metabolic	691	0.00223993	0.992755	0.852947	3035	0.0790344	0.997667	0.911631
250.1	Type 1 diabetes	endocrine/metabolic	2720	0.00881708	1.00367	0.853565	1311	0.0341397	1.00821	0.796104
361	Retinal detachments and defects	sense organs	2219	0.00719306	0.995988	0.854646	398	0.0103643	0.992758	0.896928
592.13	Chronic interstitial cystitis	genitourinary	262	0.000849293	0.988684	0.85796	151	0.00393219	1.05775	0.530369
530.7	Gastroesophageal laceration-hemorrhage syndrome	digestive	337	0.00109241	0.99005	0.858467	66	0.00171871	1.07833	0.593386
379.5	Disorders of iris and ciliary body	sense organs	425	0.00137767	0.991268	0.860688	148	0.00385407	0.80803	0.0208751
301	Personality disorders	mental disorders	283	0.000917366	0.989468	0.86248	n/a	n/a	n/a	n/a
289.4	Lymphadenitis	hematopoietic	2954	0.00957561	1.00329	0.86312	3035	0.0790344	1.03916	0.0678651
337	Disorders of the autonomic nervous system	neurological	215	0.000696939	0.988012	0.863589	302	0.00786438	1.02065	0.750603
426.32	Left bundle branch block	circulatory system	2301	0.00745886	1.00369	0.864581	1481	0.0385667	1.00063	0.982977
723	Other disorders of cervical region	musculoskeletal	500	0.00162079	1.00788	0.864666	455	0.0118486	0.895294	0.0370073
250.11	Type 1 diabetes with ketoacidosis	endocrine/metabolic	252	0.000816877	0.989013	0.864682	139	0.0036197	0.939799	0.523401
227.2	Benign neoplasm of parathyroid gland	neoplasms	426	0.00138091	1.00825	0.869174	153	0.00398427	1.0743	0.421645
591	Urinary tract infection	genitourinary	14032	0.0454858	1.00146	0.869906	6622	0.172443	1.00822	0.592784
698	Pruritus and related conditions	dermatologic	860	0.00278775	1.00562	0.873192	3015	0.0785136	0.939019	0.00348122
250.22	Type 2 diabetes with renal manifestations	endocrine/metabolic	233	0.000755287	0.989287	0.87325	2545	0.0662743	1.00931	0.693706
750.13	Congenital anomalies of mouth/tongue	congenital anomalies	225	0.000729354	1.01098	0.873634	81	0.00210932	1.09429	0.467608
277.5	Other disorders of lipoid metabolism	endocrine/metabolic	220	0.000713147	1.01103	0.874418	753	0.0196089	0.967311	0.4139
447	Other disorders of arteries and arterioles	circulatory system	618	0.00200329	1.00643	0.877104	2709	0.070545	1.03014	0.17971
291.8	Alteration of consciousness	mental disorders	556	0.00180232	1.00675	0.877526	1232	0.0320825	0.996308	0.908998
368	Visual disturbances	sense organs	1213	0.00393203	1.00457	0.877529	3925	0.102211	0.974184	0.169306
681.1	Cellulitis and abscess of fingers/toes	dermatologic	614	0.00199033	1.0062	0.881891	858	0.0223432	0.942915	0.128898
613.7	Other signs and symptoms in breast	genitourinary	688	0.0022302	0.994181	0.8819	578	0.0150517	0.981853	0.701763
228	Hemangioma and lymphangioma, any site	neoplasms	1673	0.00542316	0.996263	0.881989	945	0.0246087	0.916731	0.0144251
501	Pneumonitis due to inhalation of food or vomitus	respiratory	848	0.00274886	1.00518	0.88397	959	0.0249733	1.02497	0.496953
743.13	Other specified osteoporosis	musculoskeletal	507	0.00164348	1.00641	0.888979	537	0.013984	0.92511	0.0983886
300	Anxiety disorders	mental disorders	416	0.0013485	0.99298	0.88898	7	0.000182287	1.22236	0.644074
386.3	Labyrinthitis	sense organs	804	0.00260623	0.995037	0.891118	79	0.00205724	1.09951	0.447779
610.1	Cystic mastopathy	genitourinary	911	0.00295307	1.00462	0.892585	594	0.0154683	0.934136	0.143302
433.2	Occlusion of cerebral arteries	circulatory system	3455	0.0111996	0.997708	0.896609	2136	0.0556236	1.00165	0.947637
626.8	Infertility, female	genitourinary	1239	0.00401631	0.996187	0.897399	950	0.0247389	0.992736	0.850626
751.21	Cystic kidney disease	congenital anomalies	455	0.00147492	0.99398	0.900486	631	0.0164319	0.966885	0.445548
290.11	Alzheimer's disease	mental disorders	708	0.00229504	0.995169	0.900665	168	0.00437489	1.11331	0.198206
527.2	Sialoadenitis	digestive	397	0.00128691	0.993669	0.902139	351	0.00914039	0.979478	0.725908
594.2	Calculus of lower urinary tract	genitourinary	857	0.00277803	1.00431	0.903029	157	0.00408844	1.0909	0.318481
565	Anal and rectal conditions	digestive	8737	0.0283216	0.998647	0.903523	2397	0.0624202	0.930299	0.00208866
395.6	Heart valve replaced	circulatory system	1725	0.00559172	0.997034	0.905071	2530	0.0658837	0.968851	0.164644
427.4	Cardiac arrest and ventricular fibrillation	circulatory system	408	0.00132256	1.00609	0.905236	1040	0.0270826	0.985048	0.666782
245.21	Chronic lymphocytic thyroiditis	endocrine/metabolic	223	0.000722871	0.991855	0.905569	485	0.0126299	0.938636	0.20761
244.1	Secondary hypothyroidism	endocrine/metabolic	1274	0.00412977	0.996579	0.905617	1191	0.0310148	0.98185	0.573304
191.11	Cancer of brain	neoplasms	563	0.00182501	0.994961	0.90737	306	0.00796854	1.00344	0.956726
550.3	Femoral hernia	digestive	699	0.00226586	1.00445	0.909247	38	0.000989558	1.09601	0.607304
737	Curvature of spine	musculoskeletal	1015	0.0032902	0.996342	0.90987	680	0.0177079	0.938641	0.136761
223	Benign neoplasm of kidney and other urinary organs	neoplasms	209	0.000677489	0.992123	0.911581	138	0.00359366	0.742003	0.0013106
509	Respiratory failure, insufficiency, arrest	respiratory	567	0.00183797	0.995259	0.912608	3741	0.0974193	1.0267	0.170504
292.3	Memory loss	mental disorders	811	0.00262892	1.00372	0.918288	1612	0.0419781	0.929571	0.00957889
348.8	Encephalopathy, not elsewhere classified	neurological	215	0.000696939	0.99295	0.919777	808	0.0210411	1.00405	0.919071
250	Diabetes mellitus	endocrine/metabolic	853	0.00276506	0.996465	0.920128	10429	0.271581	1.02042	0.121697
755.1	Congenital deformities of feet	congenital anomalies	245	0.000794186	0.993484	0.920792	163	0.00424468	0.92819	0.396169
358.1	Myasthenia gravis	neurological	205	0.000664523	0.993019	0.922387	122	0.003177	0.925979	0.440014
411	Ischemic Heart Disease	circulatory system	328	0.00106324	0.994521	0.92338	11571	0.30132	1.02576	0.056086
569.1	Toxic gastroenteritis and colitis	digestive	236	0.000765012	0.993588	0.923552	227	0.0059113	0.993317	0.927965
571.6	Primary biliary cirrhosis	digestive	282	0.000914124	1.00573	0.925763	105	0.0027343	1.1592	0.174394
284	Aplastic anemia	hematopoietic	530	0.00171803	1.00413	0.926608	1117	0.0290878	1.00981	0.772668
727.4	Ganglion and cyst of synovium, tendon, and bursa	musculoskeletal	3302	0.0107037	0.99848	0.932671	815	0.0212234	0.926016	0.0508066
530.11	GERD	digestive	17826	0.0577843	0.999339	0.933776	14097	0.3671	1.01252	0.283485
560.4	Other intestinal obstruction	digestive	3820	0.0123828	0.998614	0.934054	812	0.0211453	0.943051	0.134443
585.3	Chronic renal failure [CKD]	genitourinary	3481	0.0112839	1.00141	0.936223	7640	0.198953	1.0176	0.23457
338.1	Acute pain	neurological	409	0.0013258	0.996208	0.940525	2748	0.0715606	1.01747	0.437894
535.1	Acute gastritis	digestive	1283	0.00415894	0.997911	0.942102	247	0.00643212	1.08211	0.264633
681	Superficial cellulitis and abscess	dermatologic	741	0.00240201	0.997408	0.945317	5217	0.135856	1.00549	0.743019
938.2	Chronic dermatitis due to solar radiation	dermatologic	293	0.000949782	0.996026	0.947238	1358	0.0353637	0.957492	0.15131
749	Congenital anomalies of face and neck	congenital anomalies	274	0.000888192	0.995948	0.947904	187	0.00486966	0.813449	0.0115375
261.2	Vitamin B-complex deficiencies	endocrine/metabolic	999	0.00323833	0.997915	0.948981	1167	0.0303898	0.967482	0.319759
592.1	Cystitis	genitourinary	2142	0.00694345	0.998627	0.950921	1360	0.0354157	1.00401	0.896916
530.12	Ulcer of esophagus	digestive	5305	0.0171966	1.00088	0.95111	177	0.00460925	0.851552	0.052325
242	Thyrotoxicosis with or without goiter	endocrine/metabolic	1581	0.00512493	0.998422	0.951477	1177	0.0306502	1.01342	0.687764
444.1	Arterial embolism and thrombosis of lower extremity artery	circulatory system	612	0.00198384	1.00244	0.953409	690	0.0179683	0.970764	0.490379
622.2	Mucous polyp of cervix	genitourinary	3314	0.0107426	1.00093	0.958747	218	0.00567694	1.16691	0.0437197
229	Benign neoplasm of unspecified sites	neoplasms	2345	0.00760149	1.00109	0.959214	292	0.00760397	0.960919	0.541529
285.22	Anemia in neoplastic disease	hematopoietic	483	0.00156568	0.99766	0.960126	665	0.0173173	1.05998	0.17825
371.1	Uveitis, noninfectious or NOS	sense organs	553	0.00179259	1.00216	0.960661	398	0.0103643	0.912996	0.114694
184.11	Malignant neoplasm of ovary	neoplasms	1021	0.00330965	0.998417	0.96087	272	0.00708315	1.04521	0.514998
580.2	Nephrotic syndrome without mention of glomerulonephritis	genitourinary	532	0.00172452	1.00218	0.961098	552	0.0143746	0.978809	0.660014
401.22	Hypertensive chronic kidney disease	circulatory system	1464	0.00474567	1.00132	0.961127	5627	0.146533	0.99726	0.868288
386.9	Dizziness and giddiness (Light-headedness and vertigo)	sense organs	5313	0.0172225	0.999335	0.96277	8020	0.208849	0.970688	0.0333238
647.1	Infections of genitourinary tract during pregnancy	pregnancy complications	248	0.000803911	1.00294	0.964193	401	0.0104424	1.07645	0.226318
324	Other CNS infection and poliomyelitis	neurological	306	0.000991922	1.00259	0.964909	218	0.00567694	1.08367	0.288255
433.21	Cerebral artery occlusion, with cerebral infarction	circulatory system	2067	0.00670034	1.001	0.965122	2101	0.0547121	1.00311	0.902269
174.11	Malignant neoplasm of female breast	neoplasms	12607	0.0408665	0.999585	0.965295	1977	0.051483	0.985028	0.568409
519.9	Symptoms involving respiratory system and other chest symptoms	respiratory	323	0.00104703	0.997627	0.966915	1146	0.029843	1.04777	0.161571
211	Benign neoplasm of other parts of digestive system	neoplasms	6569	0.0212939	0.999481	0.967797	1239	0.0322648	0.969388	0.327465
654.1	Abnormality of organs and soft tissues of pelvis complicating pregnancy, childbirth, or the puerperium	pregnancy complications	1040	0.00337124	0.998714	0.968344	471	0.0122653	1.04777	0.39757
304	Adjustment reaction	mental disorders	309	0.00100165	0.997792	0.969861	n/a	n/a	n/a	n/a
939	Atopic/contact dermatitis due to other or unspecified	dermatologic	2510	0.00813635	0.999259	0.971321	5336	0.138955	0.948721	0.00133222
509.8	Dependence on respirator [Ventilator] or supplemental oxygen	respiratory	495	0.00160458	0.998424	0.972836	1763	0.0459103	1.0497	0.0743227
446.9	Arteritis NOS	circulatory system	275	0.000891433	0.997895	0.972923	226	0.00588526	1.05282	0.488983
351	Other peripheral nerve disorders	neurological	12937	0.0419363	0.999744	0.977952	3828	0.0996849	0.987909	0.52526
512.2	Painful respiration	respiratory	230	0.000745562	1.00151	0.982253	1664	0.0433322	0.996937	0.913959
381.2	Eustachian tube disorders	sense organs	206	0.000667764	1.00159	0.982315	916	0.0238535	0.961022	0.284175
483	Acute bronchitis and bronchiolitis	respiratory	243	0.000787703	1.00122	0.985238	2748	0.0715606	1.00632	0.775731
710.12	Chronic osteomyelitis	musculoskeletal	211	0.000683972	0.9991	0.989863	289	0.00752585	1.05001	0.462511
429.3	Symptoms involving cardiovascular system	circulatory system	228	0.000739079	0.999308	0.991903	2472	0.0643733	0.986587	0.558054
333	Extrapyramidal disease and abnormal movement disorders	neurological	419	0.00135822	0.999556	0.992955	1012	0.0263535	0.963788	0.293795
574.3	Cholecystitis without cholelithiasis	digestive	2913	0.00944271	1.00013	0.99472	504	0.0131247	0.970611	0.550189
521.1	Dental caries	digestive	3307	0.0107199	0.999903	0.995694	859	0.0223692	1.05973	0.142147
441.1	Acute vascular insufficiency of intestine	circulatory system	319	0.00103406	1.00027	0.996264	78	0.0020312	0.989549	0.932929
227.1	Benign neoplasm of adrenal gland	neoplasms	220	0.000713147	1.00032	0.99627	325	0.00846332	0.944785	0.359177
594.1	Calculus of kidney	genitourinary	3443	0.0111607	0.999931	0.99686	2110	0.0549465	1.01376	0.577461
742.8	Articular cartilage disorder	musculoskeletal	474	0.00153651	0.999855	0.997548	130	0.00338533	0.872706	0.166329
450	Noninfectious disorders of lymphatic channels	circulatory system	896	0.00290445	1.00005	0.998826	890	0.0231765	1.06088	0.118865

## Sheet: Table S9
Table S9. Full results of OPC PRS-PheWAS in UK Biobank and Penn Medicine Biobank.
PheCode	Description	Disease category	UKBB_Cases(n)	UKBB_Prevalence (%)	UKBB_OR (OPC_PRS)	UKBB_P-value (OPC_PRS)	PMBB_Cases(n)	PMBB_Prevalence (%)	PMBB_OR (OPC_PRS)	PMBB_P-value (OPC_PRS)
318	Tobacco use disorder	mental disorders	20599	0.0667732	1.05584	2.84723e-13	9586	0.249629	1.05471	0.000332353
165.1	Cancer of bronchus; lung	neoplasms	2781	0.00901482	1.08926	1.27499e-05	1213	0.0315877	1.08812	0.014016
496	Chronic airway obstruction	respiratory	9151	0.0296637	1.04599	4.32011e-05	4865	0.126689	1.04802	0.0160882
558	Noninfectious gastroenteritis	digestive	15318	0.0496544	1.0335	0.000107098	2406	0.0626546	0.997458	0.928309
317	Alcohol-related disorders	mental disorders	6015	0.0194981	1.05181	0.000168069	594	0.0154683	1.12078	0.0448391
375	Disorders of lacrimal system	sense organs	1796	0.00582187	1.08789	0.000525052	287	0.00747376	0.870789	0.109496
496.1	Emphysema	respiratory	2096	0.00679434	1.07973	0.000665303	1471	0.0383063	1.09834	0.00655834
165	Cancer within the respiratory system	neoplasms	1297	0.00420432	1.09946	0.000917837	1284	0.0334366	1.08231	0.0177276
528.11	Stomatitis and mucositis (ulcerative)	digestive	453	0.00146843	1.17042	0.00110973	232	0.00604151	0.980285	0.792795
535.6	Duodenitis	digestive	8149	0.0264156	1.03827	0.00113782	701	0.0182547	1.01993	0.703263
530.5	Disorders of esophageal motility	digestive	719	0.00233069	0.886922	0.00172891	406	0.0105726	0.996516	0.956016
535	Gastritis and duodenitis	digestive	19000	0.0615899	1.02441	0.00173578	3047	0.0793469	1.03339	0.204827
418	Nonspecific chest pain	circulatory system	29821	0.096667	1.01932	0.0022377	11710	0.30494	1.01295	0.373803
411.3	Angina pectoris	circulatory system	17182	0.0556967	1.02522	0.00232836	2438	0.0634879	0.996499	0.893766
729.1	Rheumatism, unspecified and fibrositis	musculoskeletal	942	0.00305356	1.10651	0.00250367	42	0.00109372	1.0909	0.674947
366	Cataract	sense organs	19677	0.0637845	1.0221	0.00449215	5366	0.139736	0.96766	0.11091
317.1	Alcoholism	mental disorders	9636	0.0312358	1.03049	0.00481272	590	0.0153642	1.12285	0.0418164
721	Spondylosis and allied disorders	musculoskeletal	8647	0.0280299	1.03194	0.00503297	3928	0.102289	0.986316	0.519838
480.1	Bacterial pneumonia	respiratory	1089	0.00353008	1.08982	0.00575105	1395	0.0363272	1.08728	0.0138484
425.1	Primary/intrinsic cardiomyopathies	circulatory system	1198	0.00388341	1.08453	0.00630404	5011	0.130491	1.02749	0.151396
443.9	Peripheral vascular disease, unspecified	circulatory system	2984	0.00967286	1.05034	0.00959829	3613	0.0940861	1.01292	0.563517
695.3	Rosacea	dermatologic	353	0.00114428	1.15139	0.00985369	934	0.0243223	0.940676	0.0834601
440.9	Atherosclerosis of aorta	circulatory system	366	0.00118642	1.14748	0.0103824	808	0.0210411	1.02905	0.506543
480	Pneumonia	respiratory	4842	0.0156957	1.03836	0.0114819	4729	0.123148	1.02858	0.157498
306	Other mental disorder	mental disorders	35152	0.113948	1.01473	0.013021	3467	0.0902841	0.98958	0.667
182	Malignant neoplasm of uterus	neoplasms	1369	0.00443772	0.934265	0.0145515	391	0.010182	1.04867	0.465065
375.2	Epiphora	sense organs	956	0.00309895	1.08454	0.0146314	247	0.00643212	0.809694	0.0209955
564.9	Personal history of diseases of digestive system	digestive	17623	0.0571263	1.01964	0.0148082	842	0.0219265	1.01008	0.816724
732	Osteochondropathies	musculoskeletal	314	0.00101785	1.15125	0.0150361	100	0.0026041	1.11298	0.410675
289.8	Polycythemia, secondary	hematopoietic	354	0.00114752	1.14143	0.0153676	165	0.00429676	0.982527	0.848146
522.5	Periapical abscess	digestive	1242	0.00402604	1.07304	0.0156607	506	0.0131767	1.11736	0.177535
411.8	Other chronic ischemic heart disease, unspecified	circulatory system	16349	0.0529965	1.0205	0.0159504	2656	0.0691649	1.07393	0.00422325
427.11	Paroxysmal supraventricular tachycardia	circulatory system	2594	0.00840865	1.04979	0.016313	2528	0.0658316	1.02398	0.338755
275.3	Disorders of magnesium metabolism	endocrine/metabolic	620	0.00200978	1.1036	0.0167972	3396	0.0884352	1.01934	0.399661
627	Menopausal and postmenopausal disorders	genitourinary	797	0.00258354	1.09027	0.0176321	3345	0.0871071	1.00848	0.739932
509.2	Respiratory insufficiency	respiratory	2366	0.00766957	1.05115	0.018635	193	0.00502591	1.15011	0.15682
610.2	Fibroadenosis of breast	genitourinary	307	0.000995164	1.14647	0.0196046	54	0.00140621	1.07441	0.699481
743	Osteoporosis, osteopenia and pathological fracture	musculoskeletal	6030	0.0195467	1.03124	0.0216522	4731	0.1232	0.989548	0.588331
733	Other disorders of bone and cartilage	musculoskeletal	2324	0.00753342	0.952188	0.0218396	2767	0.0720554	0.967006	0.165469
721.1	Spondylosis without myelopathy	musculoskeletal	6083	0.0197185	1.03086	0.0223477	3627	0.0944507	0.993127	0.755663
202.21	Nodular lymphoma	neoplasms	388	0.00125773	1.12593	0.0227899	199	0.00518216	0.878208	0.0923466
514	Abnormal findings examination of lungs	respiratory	2950	0.00956265	1.04414	0.0230256	3289	0.0856488	1.05574	0.0190301
696.41	Psoriasis vulgaris	dermatologic	1962	0.00635997	1.05395	0.0237314	925	0.0240879	0.96949	0.412881
180.3	Cervical intraepithelial neoplasia [CIN] [Cervical dysplasia]	neoplasms	1942	0.00629514	1.05369	0.0257935	580	0.0151038	0.969365	0.649187
575.1	Cholangitis	digestive	645	0.00209082	0.914006	0.0262011	207	0.00539048	1.06803	0.40973
654.2	Rhesus isoimmunization in pregnancy	pregnancy complications	271	0.000878467	1.14846	0.0270807	282	0.00734356	0.978886	0.790747
569.2	Gastrointestinal complications	digestive	569	0.00184446	1.09969	0.0273003	622	0.0161975	0.986977	0.793142
714	Rheumatoid arthritis and other inflammatory polyarthropathies	musculoskeletal	4127	0.013378	1.03584	0.0286318	1319	0.0343481	1.01525	0.687844
172.2	Other non-epithelial cancer of skin	neoplasms	13007	0.0421632	1.02042	0.0287745	3108	0.0809354	0.99407	0.770003
473.3	Paralysis/spasm of vocal cords or larynx	respiratory	298	0.000965989	0.878823	0.0297813	448	0.0116664	1.08925	0.136971
520	Disorders of tooth development	digestive	419	0.00135822	0.89669	0.0306676	244	0.006354	0.905251	0.26141
599.4	Urinary incontinence	genitourinary	9088	0.0294594	1.02395	0.0311574	2913	0.0758574	1.00752	0.776125
700	Corns and callosities	dermatologic	315	0.0010211	1.13243	0.0314935	490	0.0127601	0.868011	0.0474533
401.1	Essential hypertension	circulatory system	84854	0.275061	1.0093	0.0318274	23595	0.614437	1.03128	0.0203126
197	Chemotherapy	neoplasms	20530	0.0665495	1.0159	0.0335981	5679	0.147887	1.03195	0.0744316
458.1	Orthostatic hypotension	circulatory system	1833	0.00594181	1.05148	0.0370709	1225	0.0319002	0.988898	0.758549
540	Appendiceal conditions	digestive	505	0.001637	1.09994	0.0371796	292	0.00760397	0.935803	0.363138
458	Hypotension	circulatory system	1302	0.00422053	1.06109	0.0374814	5309	0.138252	1.0106	0.567049
756	Other congenital musculoskeletal anomalies	congenital anomalies	371	0.00120262	0.895167	0.0376819	213	0.00554673	0.892924	0.169863
696.4	Psoriasis	dermatologic	2191	0.00710229	1.04675	0.0377909	1012	0.0263535	0.973383	0.45566
226	Benign neoplasm of thyroid glands	neoplasms	271	0.000878467	0.878593	0.0378288	214	0.00557277	1.11631	0.185339
733.8	Malunion and nonunion of fracture	musculoskeletal	1347	0.0043664	0.943633	0.0382935	270	0.00703107	0.939018	0.395572
540.11	Acute appendicitis	digestive	2382	0.00772143	1.04459	0.0387566	206	0.00536444	0.862883	0.0968241
618.6	Vaginal enterocele, congenital or acquired	genitourinary	707	0.00229179	1.08263	0.0399091	54	0.00140621	1.04996	0.745347
364	Corneal opacity and other disorders of cornea	sense organs	275	0.000891433	1.1352	0.0405087	379	0.00986953	0.997238	0.967404
447.1	Stricture of artery	circulatory system	974	0.00315729	1.06992	0.0406212	235	0.00611963	0.97067	0.716428
272.9	Unspecified disorder of lipoid metabolism	endocrine/metabolic	283	0.000917366	1.13287	0.0408476	242	0.00630192	0.924362	0.325825
731	Osteitis deformans and osteopathies associated with other disorders classified elsewhere	musculoskeletal	248	0.000803911	1.14144	0.0423491	213	0.00554673	0.975923	0.809417
195.1	Malignant neoplasm, other	neoplasms	18578	0.060222	1.01594	0.042851	1612	0.0419781	1.02468	0.402727
317.11	Alcoholic liver damage	mental disorders	892	0.00289149	1.07224	0.0429409	384	0.00999974	1.13171	0.0551502
743.1	Osteoporosis	musculoskeletal	4919	0.0159453	1.03042	0.0430402	2587	0.067368	0.953486	0.0560107
610.8	Other specified benign mammary dysplasias	genitourinary	705	0.00228531	0.924761	0.0430668	171	0.00445301	0.855	0.134704
579	Other symptoms involving abdomen and pelvis	digestive	1221	0.00395796	0.942498	0.0440282	1565	0.0407541	0.993185	0.83841
217.1	Nevus, non-neoplastic	neoplasms	616	0.00199681	1.08557	0.0472056	1357	0.0353376	0.934426	0.0228593
292.1	Aphasia/speech disturbance	mental disorders	1815	0.00588346	1.04896	0.0478362	1360	0.0354157	1.02832	0.446119
275.1	Disorders of iron metabolism	hematopoietic	747	0.00242146	1.07717	0.0480942	295	0.00768209	1.0197	0.78874
291.8	Alteration of consciousness	mental disorders	556	0.00180232	0.917848	0.0489607	1232	0.0320825	1.01909	0.617785
250.13	Type 1 diabetes with ophthalmic manifestations	endocrine/metabolic	514	0.00166617	0.914716	0.049004	251	0.00653629	0.910135	0.270743
509.1	Respiratory failure	respiratory	2680	0.00868742	1.03971	0.0508097	2681	0.0698159	1.02051	0.428287
378.1	Strabismus (not specified as paralytic)	sense organs	957	0.00310219	1.06698	0.0509665	306	0.00796854	0.95678	0.54174
198.5	Secondary malignancy of brain/spine	neoplasms	995	0.00322537	1.06561	0.051088	409	0.0106508	1.01805	0.756866
296.2	Depression	mental disorders	13970	0.0452848	1.01748	0.0512395	n/a	n/a	n/a	n/a
427.7	Tachycardia NOS	circulatory system	2675	0.00867121	1.03955	0.0515375	4106	0.106924	1.03186	0.161428
573	Other disorders of liver	digestive	1877	0.00608444	0.955014	0.0526333	1648	0.0429155	1.03145	0.322163
560.3	Peritoneal or intestinal adhesions	digestive	983	0.00318647	1.06522	0.05379	209	0.00544257	0.915586	0.332824
728.2	Laxity of ligament or hypermobility syndrome	musculoskeletal	467	0.00151382	0.912652	0.0543524	83	0.0021614	0.870629	0.321823
382	Otalgia	sense organs	320	0.0010373	1.11666	0.0544381	2017	0.0525247	0.971097	0.353923
526.41	Temporomandibular joint disorder, unspecified	digestive	243	0.000787703	1.13393	0.0562811	352	0.00916643	1.01221	0.860778
516.1	Hemoptysis	respiratory	2179	0.00706339	1.0429	0.0570382	908	0.0236452	1.0438	0.353258
495	Asthma	respiratory	27856	0.0902973	1.01234	0.0572361	6377	0.166063	0.995312	0.798477
198.4	Secondary malignant neoplasm of liver	neoplasms	3296	0.0106842	1.03477	0.0572612	649	0.0169006	1.00351	0.938664
726.2	Synoviopathy	musculoskeletal	378	0.00122532	1.10517	0.058271	536	0.013958	1.04637	0.44037
626.1	Irregular menstrual cycle/bleeding	genitourinary	3436	0.0111381	0.966817	0.0582821	3655	0.0951798	1.00616	0.829343
389.2	Conductive hearing loss	sense organs	480	0.00155596	0.915212	0.0585119	553	0.0144007	1.08111	0.141305
366.2	Senile cataract	sense organs	11121	0.0360496	1.01905	0.0596308	4152	0.108122	1.00005	0.998262
531.2	Gastric ulcer	digestive	4521	0.0146552	1.02938	0.0597915	638	0.0166142	0.960521	0.44823
281.11	Pernicious anemia	hematopoietic	847	0.00274561	0.935801	0.0600477	140	0.00364574	0.885329	0.267178
531.3	Duodenal ulcer	digestive	3157	0.0102337	1.03506	0.0609057	317	0.00825499	1.01261	0.861279
338.2	Chronic pain	neurological	422	0.00136794	0.910666	0.0609906	4648	0.121039	1.04646	0.0346887
624.1	Dystrophy of female genital tract	genitourinary	296	0.000959506	1.11775	0.0619289	40	0.00104164	1.51691	0.0313967
380.4	Impacted cerumen	sense organs	369	0.00119614	0.905202	0.0623185	2233	0.0581495	0.990507	0.739669
626.12	Excessive or frequent menstruation	genitourinary	9207	0.0298452	0.979441	0.0627675	1450	0.0377594	1.03805	0.419027
628	Ovarian cyst	genitourinary	4654	0.0150863	1.02878	0.0634666	1117	0.0290878	0.983392	0.704153
601.4	Balanoposthitis	genitourinary	319	0.00103406	1.11265	0.0636776	83	0.0021614	1.00347	0.980451
349	Other and unspecified disorders of the nervous system	neurological	453	0.00146843	0.915138	0.0658117	487	0.012682	1.04748	0.414769
477	Epistaxis or throat hemorrhage	respiratory	2695	0.00873605	1.0371	0.0666906	1436	0.0373949	1.01721	0.633033
611.3	Lump or mass in breast	genitourinary	1495	0.00484615	1.04996	0.0671678	1467	0.0382021	0.961251	0.297446
709.7	Unspecified diffuse connective tissue disease	dermatologic	2918	0.00945892	1.03536	0.0685475	335	0.00872373	1.02972	0.678858
716.9	Arthropathy NOS	musculoskeletal	42986	0.139342	1.00985	0.0690903	2750	0.0716127	0.994599	0.842252
735.3	Hallux valgus (Bunion)	musculoskeletal	6820	0.0221075	1.02321	0.0695605	633	0.0164839	1.00718	0.904779
240	Simple and unspecified goiter	endocrine/metabolic	607	0.00196764	1.07818	0.0708756	1107	0.0288274	0.985348	0.742373
198.7	Secondary malignant neoplasm of skin	neoplasms	226	0.000732596	1.13079	0.0717211	77	0.00200516	0.868288	0.259946
427.9	Palpitations	circulatory system	4147	0.0134428	1.0292	0.0726969	7140	0.185933	0.998382	0.919094
528.5	Diseases of lips	digestive	723	0.00234366	0.934041	0.0740638	351	0.00914039	0.961775	0.564661
344	Other paralytic syndromes	neurological	742	0.00240525	0.935404	0.0766136	257	0.00669253	1.05042	0.558267
603	Other disorders of testis	genitourinary	1000	0.00324158	1.05909	0.0780568	348	0.00906226	0.903393	0.127207
474	Acute and chronic tonsillitis	respiratory	571	0.00185094	1.07848	0.0790325	633	0.0164839	0.927241	0.190546
442.11	Abdominal aortic aneurysm	circulatory system	1147	0.00371809	1.05489	0.0799373	1053	0.0274212	1.01029	0.776898
470	Septal Deviations/Turbinate Hypertrophy	respiratory	4606	0.0149307	0.973652	0.0800493	1234	0.0321346	0.987702	0.720096
647.1	Infections of genitourinary tract during pregnancy	pregnancy complications	248	0.000803911	1.12124	0.0805055	401	0.0104424	1.21684	0.0586971
745	Pain in joint	musculoskeletal	8679	0.0281336	1.01957	0.0828097	14500	0.377594	0.992345	0.565194
696	Psoriasis and related disorders	dermatologic	503	0.00163051	1.08256	0.0832016	1132	0.0294784	0.969461	0.377286
619.3	Noninflammatory disorders of cervix	genitourinary	2807	0.0090991	1.03439	0.0836501	361	0.0094008	1.06095	0.484698
586.11	Small kidney	genitourinary	221	0.000716388	0.887546	0.0839569	14	0.000364574	1.72342	0.202045
214	Lipoma	neoplasms	1949	0.00631783	0.960681	0.0856749	1089	0.0283586	0.992809	0.863303
577	Diseases of pancreas	digestive	1519	0.00492395	0.95567	0.0857243	1391	0.036223	0.967699	0.325841
743.2	Pathologic fracture	musculoskeletal	605	0.00196115	1.07411	0.0868123	356	0.00927059	1.05199	0.431533
411.1	Unstable angina (intermediate coronary syndrome)	circulatory system	5103	0.0165418	1.02516	0.0876462	1684	0.043853	0.999335	0.983109
459.9	Circulatory disease NEC	circulatory system	19122	0.0619854	1.01325	0.0877651	4337	0.11294	1.01459	0.527511
287.31	Primary thrombocytopenia	hematopoietic	455	0.00147492	0.921202	0.0880792	201	0.00523424	1.03952	0.648766
701.5	Abnormal granulation tissue	dermatologic	509	0.00164996	1.07958	0.0924289	160	0.00416656	1.06247	0.542852
612.2	Hypertrophy of breast (Gynecomastia)	genitourinary	795	0.00257705	0.940618	0.0929363	485	0.0126299	1.08575	0.19157
521.1	Dental caries	digestive	3307	0.0107199	1.03052	0.0937434	859	0.0223692	1.07455	0.193084
703	Diseases of nail, NOS	dermatologic	375	0.00121559	1.09275	0.0943552	763	0.0198693	0.971815	0.559534
112	Candidiasis	infectious diseases	2671	0.00865825	1.03376	0.0958494	3713	0.0966902	1.0212	0.396151
686.3	Pilonidal cyst	dermatologic	577	0.00187039	1.07377	0.0963763	127	0.00330721	0.970338	0.800597
440.2	Atherosclerosis of the extremities	circulatory system	945	0.00306329	1.05701	0.0979103	1401	0.0364834	1.0761	0.0375198
709	Diffuse diseases of connective tissue	dermatologic	1005	0.00325778	1.05493	0.0989064	930	0.0242181	1.02767	0.518856
624.9	stress incontinence, female	genitourinary	5891	0.0190961	1.02263	0.0995453	1064	0.0277076	1.01451	0.718061
216	Benign neoplasm of skin	neoplasms	9126	0.0295826	0.982232	0.100188	4836	0.125934	0.96722	0.0544345
503	Pulmonary congestion and hypostasis	respiratory	514	0.00166617	1.07722	0.100601	527	0.0137236	1.00199	0.975167
599	Other symptoms/disorders or the urinary system	genitourinary	7189	0.0233037	0.980071	0.101165	10266	0.267337	1.01424	0.344046
731.1	Osteitis deformans [Paget's disease of bone]	musculoskeletal	270	0.000875225	1.10771	0.101403	47	0.00122393	0.81961	0.342595
276.11	Hyperosmolality and/or hypernatremia	endocrine/metabolic	364	0.00117993	1.09212	0.101663	1327	0.0345564	0.975781	0.499606
740.12	Osteoarthrosis, localized, secondary	musculoskeletal	378	0.00122532	1.09003	0.102254	444	0.0115622	0.867102	0.0426155
602	Other disorders of prostate	genitourinary	1433	0.00464518	0.956329	0.102267	617	0.0160673	0.971063	0.535698
716.1	Unspecified polyarthropathy or polyarthritis	musculoskeletal	4530	0.0146843	1.02528	0.10461	93	0.00242181	0.989954	0.940898
300.1	Anxiety disorder	mental disorders	7418	0.024046	1.01959	0.107699	n/a	n/a	n/a	n/a
727	Other disorders of synovium, tendon, and bursa	musculoskeletal	4451	0.0144283	1.02517	0.108421	4247	0.110596	0.985009	0.491099
535.8	Other specified gastritis	digestive	9398	0.0304643	1.01742	0.108631	544	0.0141663	1.05227	0.3956
446.5	Giant cell arteritis	circulatory system	482	0.00156244	1.07784	0.10868	98	0.00255202	1.04156	0.759617
241.1	Nontoxic uninodular goiter	endocrine/metabolic	550	0.00178287	0.932657	0.110966	2289	0.0596078	0.935343	0.0144727
335	Multiple sclerosis	neurological	1360	0.00440854	0.956629	0.111812	455	0.0118486	1.05532	0.371297
198.1	Secondary malignancy of lymph nodes	neoplasms	6181	0.0200362	1.02097	0.115572	1531	0.0398688	1.06698	0.0295905
625	Pain and other symptoms associated with female genital organs	genitourinary	1987	0.00644101	1.03701	0.117243	2253	0.0586703	0.963609	0.268373
714.1	Rheumatoid arthritis	musculoskeletal	4971	0.0161139	1.02325	0.117572	1019	0.0265358	1.00079	0.985237
274.1	Gout	endocrine/metabolic	4056	0.0131478	0.974833	0.118535	2931	0.0763261	1.00326	0.896855
619.5	Noninflammatory disorders of vulva and perineum	genitourinary	1346	0.00436316	1.04476	0.118796	598	0.0155725	1.08621	0.163001
228	Hemangioma and lymphangioma, any site	neoplasms	1673	0.00542316	0.961573	0.119141	945	0.0246087	0.917551	0.018761
290.2	Delirium due to conditions classified elsewhere	mental disorders	1223	0.00396445	1.04691	0.119542	n/a	n/a	n/a	n/a
722.6	Degeneration of intervertebral disc	musculoskeletal	3232	0.0104768	0.972283	0.12121	2853	0.0742949	1.01739	0.50086
365.2	Primary angle-closure glaucoma	sense organs	837	0.0027132	1.05633	0.122646	374	0.00973933	0.993681	0.930464
295.2	Paranoid disorders	mental disorders	206	0.000667764	0.895977	0.12437	n/a	n/a	n/a	n/a
510	Other diseases of lung	respiratory	1089	0.00353008	1.04895	0.124959	2062	0.0536965	1.02276	0.431356
618.5	Prolapse of vaginal vault after hysterectomy	genitourinary	526	0.00170507	0.933656	0.124966	36	0.000937476	0.996606	0.987595
368.4	Visual field defects	sense organs	410	0.00132905	1.08082	0.125425	532	0.0138538	1.06221	0.291406
250.1	Type 1 diabetes	endocrine/metabolic	2720	0.00881708	0.97026	0.126582	1311	0.0341397	1.01663	0.66952
604.1	Redundant prepuce and phimosis/BXO	genitourinary	2818	0.00913476	1.03016	0.128133	71	0.00184891	1.15087	0.423601
415.21	Primary pulmonary hypertension	circulatory system	460	0.00149112	0.930124	0.13018	890	0.0231765	0.975715	0.574697
350.3	Lack of coordination	neurological	413	0.00133877	0.926559	0.131023	582	0.0151559	1.00812	0.880182
430.1	Subarachnoid hemorrhage	circulatory system	822	0.00266457	1.0554	0.132183	195	0.00507799	0.978806	0.825381
532	Dysphagia	digestive	7510	0.0243442	1.01817	0.13304	4375	0.113929	1.04092	0.0483298
571.8	Liver abscess and sequelae of chronic liver disease	digestive	675	0.00218806	0.942566	0.134718	942	0.0245306	1.09371	0.0244364
555.21	Ulcerative colitis (chronic)	digestive	611	0.0019806	1.06412	0.13473	313	0.00815083	0.941614	0.357756
444	Arterial embolism and thrombosis	circulatory system	452	0.00146519	1.07494	0.13491	1035	0.0269524	0.95137	0.227396
531.4	Peptic ulcer, site unspecified	digestive	452	0.00146519	1.07474	0.135819	656	0.0170829	1.05737	0.283389
575.2	Obstruction of bile duct	digestive	942	0.00305356	0.951839	0.140263	360	0.00937476	1.06207	0.341106
574.11	Cholelithiasis with acute cholecystitis	digestive	1718	0.00556903	0.964145	0.141115	334	0.00869769	0.945498	0.453223
345.12	Partial epilepsy	neurological	312	0.00101137	0.918144	0.141528	773	0.0201297	0.962486	0.409551
500.2	Pneumoconiosis	respiratory	296	0.000959506	1.09163	0.142503	92	0.00239577	0.855017	0.172578
939	Atopic/contact dermatitis due to other or unspecified	dermatologic	2510	0.00813635	0.970362	0.143335	5336	0.138955	0.961526	0.0385303
535.1	Acute gastritis	digestive	1283	0.00415894	0.958971	0.144319	247	0.00643212	1.1093	0.22802
227.1	Benign neoplasm of adrenal gland	neoplasms	220	0.000713147	0.904085	0.144727	325	0.00846332	0.93204	0.328328
717	Polymyalgia Rheumatica	musculoskeletal	1545	0.00500823	1.03887	0.145429	248	0.00645817	1.03895	0.603248
411.2	Myocardial infarction	circulatory system	13173	0.0427013	1.01356	0.146859	4177	0.108773	1.02117	0.312543
350.1	Abnormal involuntary movements	neurological	1075	0.00348469	1.04648	0.147247	2295	0.0597641	0.966565	0.23241
711	Arthropathy associated with infections	musculoskeletal	375	0.00121559	0.926129	0.147729	277	0.00721335	1.02725	0.740173
738	Other acquired musculoskeletal deformity	musculoskeletal	2041	0.00661605	1.03341	0.149063	1152	0.0299992	1.04651	0.221454
496.21	Obstructive chronic bronchitis	respiratory	3334	0.0108074	1.02619	0.149787	942	0.0245306	1.11029	0.0320414
418.1	Precordial pain	circulatory system	4160	0.013485	1.02322	0.15174	1570	0.0408844	1.04861	0.21047
365.11	Primary open angle glaucoma	sense organs	1339	0.00434047	0.960565	0.152362	375	0.00976537	0.958335	0.656149
159.2	Malignant neoplasm of small intestine, including duodenum	neoplasms	219	0.000709905	1.10384	0.154089	113	0.00294263	1.04483	0.685337
756.5	Congenital osteodystrophies	congenital anomalies	471	0.00152678	0.935183	0.156604	31	0.000807271	0.802745	0.319517
443	Peripheral vascular disease	circulatory system	453	0.00146843	1.07058	0.157779	4264	0.111039	1.01078	0.598298
277.4	Disorders of bilirubin excretion	endocrine/metabolic	428	0.00138739	0.932366	0.158067	647	0.0168485	0.943769	0.239798
157	Pancreatic cancer	neoplasms	758	0.00245711	1.05406	0.158184	288	0.0074998	0.958387	0.533011
598	Abnormal findings on examination of urine	genitourinary	3351	0.0108625	0.975329	0.161587	711	0.0185151	1.01376	0.792987
389.4	Tinnitus	sense organs	621	0.00201302	0.944303	0.164161	1941	0.0505456	0.962243	0.175384
365	Glaucoma	sense organs	4397	0.0142532	1.02189	0.165847	2555	0.0665347	0.968827	0.291375
573.5	Jaundice (not of newborn)	digestive	1013	0.00328372	0.956294	0.166431	626	0.0163017	1.09465	0.0625001
185	Cancer of prostate	neoplasms	7042	0.0228272	0.982647	0.168047	2622	0.0682795	0.974313	0.305937
443.7	Peripheral angiopathy in diseases classified elsewhere	circulatory system	447	0.00144898	1.06924	0.168329	576	0.0149996	1.05616	0.360761
285	Other anemias	hematopoietic	13092	0.0424387	1.01267	0.169873	13692	0.356553	1.0004	0.976213
281.13	Folate-deficiency anemia	hematopoietic	224	0.000726113	1.09843	0.171207	14	0.000364574	1.27574	0.420616
579.8	Nonspecific abnormal findings in stool contents	digestive	2129	0.00690131	0.970035	0.172511	967	0.0251816	0.934344	0.119839
523	Gingival and periodontal diseases	digestive	540	0.00175045	1.06202	0.173214	606	0.0157808	1.08323	0.179665
574.12	Cholelithiasis with other cholecystitis	digestive	5918	0.0191836	1.01847	0.174391	428	0.0111455	0.976937	0.7119
642.1	Preeclampsia and eclampsia	pregnancy complications	280	0.000907641	0.919751	0.175133	376	0.00979141	0.840403	0.0628599
512.9	Other dyspnea	respiratory	985	0.00319295	0.956621	0.175381	8878	0.231192	1.01765	0.262277
159	Malignant neoplasm of other and ill-defined sites within the digestive organs and peritoneum	neoplasms	5817	0.0188562	1.01859	0.176182	486	0.0126559	0.987252	0.810018
735.23	Hallux rigidus	musculoskeletal	1623	0.00526108	1.03489	0.179267	183	0.0047655	1.2345	0.0289976
433.2	Occlusion of cerebral arteries	circulatory system	3455	0.0111996	0.976705	0.180485	2136	0.0556236	1.01627	0.58764
603.1	Hydrocele	genitourinary	1469	0.00476187	0.96465	0.181297	234	0.00609359	0.912813	0.272998
204.12	Lymphoid leukemia, chronic	neoplasms	583	0.00188984	0.945007	0.183891	249	0.00648421	1.07351	0.312538
580.32	Nephritis and nephropathy with pathological lesion	genitourinary	267	0.000865501	1.0869	0.184689	562	0.014635	1.11232	0.0600081
512.7	Shortness of breath	respiratory	6856	0.0222242	1.01673	0.185569	11990	0.312231	1.02807	0.048302
426.24	Atrioventricular block, complete	circulatory system	761	0.00246684	0.951925	0.186094	1188	0.0309367	0.972927	0.420144
537	Other disorders of stomach and duodenum	digestive	3856	0.0124995	1.02216	0.187561	2356	0.0613526	1.02893	0.292506
555.2	Ulcerative colitis	digestive	3116	0.0101007	1.02449	0.190222	655	0.0170568	0.96829	0.476579
741	Symptoms and disorders of the joints	musculoskeletal	3376	0.0109436	1.0235	0.190712	3463	0.0901799	1.0127	0.621512
451	Phlebitis and thrombophlebitis	circulatory system	441	0.00142953	0.938112	0.190967	674	0.0175516	0.980231	0.690079
229	Benign neoplasm of unspecified sites	neoplasms	2345	0.00760149	1.02821	0.190973	292	0.00760397	0.889745	0.12727
696.42	Psoriatic arthropathy	dermatologic	798	0.00258678	1.04854	0.192454	230	0.00598943	0.971693	0.692445
212	Benign neoplasm of respiratory and intrathoracic organs	neoplasms	360	0.00116697	1.07273	0.19422	272	0.00708315	0.988133	0.871871
530.14	Reflux esophagitis	digestive	11354	0.0368048	1.01272	0.197823	1783	0.0464311	1.01839	0.556853
590	Pyelonephritis	genitourinary	1521	0.00493044	0.966647	0.198279	1041	0.0271087	0.983879	0.735182
427.2	Atrial fibrillation and flutter	circulatory system	17371	0.0563094	0.989597	0.200497	8621	0.224499	1.00165	0.91337
278.1	Obesity	endocrine/metabolic	14291	0.0463254	0.988836	0.201397	12622	0.328689	1.04039	0.0046982
580.14	Chronic glomerulonephritis, NOS	genitourinary	780	0.00252843	1.04802	0.202149	160	0.00416656	1.10767	0.358469
396	Abnormal heart sounds	circulatory system	1290	0.00418163	1.03715	0.202511	1718	0.0447384	1.07016	0.0433162
272.11	Hypercholesterolemia	endocrine/metabolic	36725	0.119047	1.00742	0.205834	8695	0.226426	0.988291	0.438289
614.3	Pelvic inflammatory disease (PID)	genitourinary	256	0.000829843	1.08438	0.206833	354	0.00921851	0.954028	0.625668
509.8	Dependence on respirator [Ventilator] or supplemental oxygen	respiratory	495	0.00160458	0.943544	0.208202	1763	0.0459103	1.05868	0.0625066
727.5	Rupture of synovium	musculoskeletal	679	0.00220103	1.05048	0.211302	335	0.00872373	0.946877	0.492416
458.2	Iatrogenic hypotension	circulatory system	279	0.000904399	0.926251	0.212555	1087	0.0283066	1.05058	0.188565
597.1	Urethral stricture (not specified as infectious)	genitourinary	3533	0.0114525	0.978621	0.213536	350	0.00911435	1.00665	0.917512
573.3	Hepatomegaly	digestive	325	0.00105351	1.07331	0.214405	441	0.0114841	1.09496	0.150663
531.1	Hemorrhage from gastrointestinal ulcer	digestive	687	0.00222696	1.04967	0.216478	290	0.00755189	1.05017	0.533477
743.11	Osteoporosis NOS	musculoskeletal	7030	0.0227883	1.01554	0.216926	2411	0.0627848	0.949013	0.0425385
174	Breast cancer	neoplasms	7727	0.0250477	1.01473	0.221251	2036	0.0530195	0.977183	0.421818
738.4	Acquired spondylolisthesis	musculoskeletal	1859	0.00602609	1.02958	0.221861	795	0.0207026	1.02356	0.608683
281.12	Other vitamin B12 deficiency anemia	hematopoietic	201	0.000651557	1.09233	0.222005	324	0.00843728	1.00326	0.966231
374.3	Ptosis of eyelid	sense organs	2016	0.00653502	1.02837	0.222327	462	0.0120309	0.973305	0.648802
272.1	Hyperlipidemia	endocrine/metabolic	5784	0.0187493	1.01681	0.222849	21834	0.568579	1.00047	0.971889
214.1	Lipoma of skin and subcutaneous tissue	neoplasms	4867	0.0157767	1.01822	0.223174	527	0.0137236	0.972814	0.650859
947	Urticaria	dermatologic	622	0.00201626	1.05128	0.22445	1177	0.0306502	0.970205	0.476221
253.7	Other disorders of neurohypophysis	endocrine/metabolic	210	0.000680731	1.08958	0.225431	260	0.00677066	1.06128	0.42644
705.8	Hyperhidrosis	dermatologic	637	0.00206488	1.04994	0.23107	1599	0.0416395	1.04983	0.172095
559	Ileostomy status	digestive	1815	0.00588346	1.02933	0.23141	420	0.0109372	1.01682	0.763848
334	Degenerative disease of the spinal cord	neurological	1650	0.0053486	1.03077	0.231457	620	0.0161454	1.02204	0.667382
473	Diseases of the larynx and vocal cords	respiratory	1603	0.00519624	1.03106	0.233889	2215	0.0576808	1.02771	0.326938
442.8	Aneurysm of other specified artery	circulatory system	234	0.000758529	0.923404	0.234769	299	0.00778626	1.02705	0.713502
381.11	Suppurative and unspecified otitis media	sense organs	850	0.00275534	1.04252	0.237478	1324	0.0344783	0.996407	0.922165
526.9	Jaw disease NOS	digestive	249	0.000807152	1.07969	0.23835	180	0.00468738	0.970096	0.781051
479	Other upper respiratory disease	respiratory	4225	0.0136957	0.981443	0.238674	4147	0.107992	1.00911	0.67837
600	Hyperplasia of prostate	genitourinary	12885	0.0417677	0.988713	0.240975	4500	0.117184	0.954119	0.0243995
571.81	Portal hypertension	digestive	663	0.00214916	1.04772	0.242861	590	0.0153642	1.0806	0.116532
735	Acquired foot deformities	musculoskeletal	438	0.00141981	1.05872	0.244932	1737	0.0452332	1.0012	0.971789
733.2	Cyst of bone	musculoskeletal	337	0.00109241	1.06713	0.245236	77	0.00200516	0.965705	0.815061
474.2	Chronic tonsillitis and adenoiditis	respiratory	1107	0.00358842	1.03651	0.246201	482	0.0125518	0.931508	0.265094
480.5	Bronchopneumonia and lung abscess	respiratory	447	0.00144898	0.945459	0.248141	171	0.00445301	1.1345	0.196614
722.1	Displacement of intervertebral disc	musculoskeletal	552	0.00178935	1.05175	0.248518	2162	0.0563006	0.986336	0.625754
578	Gastrointestinal hemorrhage	digestive	276	0.000894675	0.931332	0.250281	4296	0.111872	0.979433	0.328539
610.3	Fibrosclerosis of breast	genitourinary	303	0.000982197	1.06995	0.251662	30	0.00078123	1.0965	0.718011
433	Cerebrovascular disease	circulatory system	1758	0.00569869	1.02842	0.254002	6402	0.166714	1.01432	0.412408
715.2	Ankylosing spondylitis	musculoskeletal	672	0.00217834	1.04592	0.257261	106	0.00276034	1.02973	0.804288
751.11	Congenital anomalies of female genital organs	congenital anomalies	446	0.00144574	1.0566	0.257805	109	0.00283847	0.926166	0.529914
573.7	Abnormal results of function study of liver	digestive	4142	0.0134266	0.982095	0.260378	938	0.0244264	1.00253	0.950081
574.3	Cholecystitis without cholelithiasis	digestive	2913	0.00944271	0.978798	0.261777	504	0.0131247	0.971334	0.60832
562.1	Diverticulosis	digestive	32013	0.103773	1.00688	0.262134	4235	0.110284	1.03009	0.163758
420.2	Pericarditis	circulatory system	1280	0.00414922	0.968288	0.262185	1579	0.0411187	1.04566	0.159951
368.2	Diplopia and disorders of binocular vision	sense organs	825	0.0026743	1.0409	0.262429	729	0.0189839	1.00736	0.874785
153.2	Colon cancer	neoplasms	3387	0.0109792	1.02002	0.264329	914	0.0238015	1.0289	0.470151
721.8	Other allied disorders of spine	musculoskeletal	473	0.00153327	0.948848	0.265785	173	0.00450509	0.973044	0.789613
202.24	Large cell lymphoma	neoplasms	677	0.00219455	1.04489	0.266067	72	0.00187495	0.980573	0.876348
613.8	Other specified disorders of breast	genitourinary	343	0.00111186	0.940339	0.266947	329	0.00856749	1.10269	0.173933
208	Benign neoplasm of colon	neoplasms	23410	0.0758853	1.00782	0.267529	6279	0.163511	1.00031	0.986387
416	Cardiomegaly	circulatory system	3334	0.0108074	0.980381	0.268693	1318	0.034322	1.04908	0.243629
371.3	Inflammation of eyelids	sense organs	2436	0.00789648	1.0232	0.271823	1867	0.0486185	0.988639	0.700643
385.5	Tympanosclerosis and middle ear disease related to otitis media	sense organs	236	0.000765012	1.07612	0.272016	19	0.000494779	1.04732	0.860107
578.8	Hemorrhage of rectum and anus	digestive	12976	0.0420627	1.01015	0.272216	1873	0.0487748	0.962376	0.235727
689	Disorder of skin and subcutaneous tissue NOS	dermatologic	6420	0.0208109	1.01431	0.272262	2689	0.0700242	1.02811	0.271782
747.1	Cardiac congenital anomalies	congenital anomalies	234	0.000758529	0.929157	0.273335	2270	0.059113	0.928968	0.0028682
286.12	Congenital deficiency of other clotting factors (including factor VII)	hematopoietic	307	0.000995164	1.06619	0.273804	104	0.00270826	0.909898	0.405765
170.2	Cancer of connective tissue	neoplasms	337	0.00109241	1.0629	0.274908	314	0.00817687	1.08342	0.217395
475	Chronic sinusitis	respiratory	2691	0.00872308	0.978591	0.275884	4372	0.113851	0.979044	0.290279
613.1	Inflammatory disease of breast	genitourinary	705	0.00228531	0.958785	0.276732	267	0.00695294	0.997734	0.980544
345.3	Convulsions	neurological	2480	0.00803911	1.02271	0.277738	1506	0.0392177	0.969214	0.377569
297.2	Suicide or self-inflicted injury	mental disorders	1506	0.00488181	1.02906	0.280096	113	0.00294263	1.44413	0.0132422
519.8	Other diseases of respiratory system, NEC	respiratory	10272	0.0332975	1.01119	0.28064	1245	0.032421	1.0432	0.304692
575.9	Nonspecific abnormal findings on radiological and other examination of biliary tract	digestive	411	0.00133229	0.946895	0.281173	185	0.00481758	1.00409	0.966119
415.2	Chronic pulmonary heart disease	circulatory system	213	0.000690456	1.07856	0.282536	3633	0.0946069	1.02808	0.209479
348.2	Cerebral edema and compression of brain	neurological	304	0.000985439	0.939036	0.285322	690	0.0179683	0.995452	0.926106
531	Peptic ulcer (excl. esophageal)	digestive	298	0.000965989	1.06576	0.286094	1521	0.0396083	1.0428	0.217531
575.7	Other disorders of gallbladder	digestive	1547	0.00501472	0.972521	0.286436	288	0.0074998	1.09215	0.254835
378.2	Nystagmus and other irregular eye movements	sense organs	236	0.000765012	0.931409	0.287313	98	0.00255202	0.880978	0.327434
292.6	Hallucinations	mental disorders	397	0.00128691	0.946802	0.288536	207	0.00539048	1.03548	0.733037
351	Other peripheral nerve disorders	neurological	12937	0.0419363	0.990265	0.289082	3828	0.0996849	1.01362	0.557572
702.2	Seborrheic keratosis	dermatologic	3428	0.0111121	1.01864	0.294849	3416	0.088956	0.972281	0.163002
613.7	Other signs and symptoms in breast	genitourinary	688	0.0022302	1.04174	0.296962	578	0.0150517	0.912549	0.136436
512.1	Wheezing	respiratory	289	0.000936815	1.06492	0.297099	1363	0.0354939	1.04673	0.275117
296.1	Bipolar	mental disorders	1116	0.0036176	0.968484	0.297834	n/a	n/a	n/a	n/a
345.11	Generalized convulsive epilepsy	neurological	487	0.00157865	1.04944	0.299666	287	0.00747376	0.965556	0.662695
384.4	Perforation of tympanic membrane	sense organs	997	0.00323185	1.03433	0.299673	157	0.00408844	1.24448	0.0254354
618	Genital prolapse	genitourinary	628	0.00203571	1.04322	0.302022	805	0.020963	0.9863	0.760919
610.1	Cystic mastopathy	genitourinary	911	0.00295307	1.03572	0.30291	594	0.0154683	0.910005	0.0879621
256.4	Polycystic ovaries	endocrine/metabolic	212	0.000687214	0.929843	0.302987	729	0.0189839	0.939511	0.250311
304	Adjustment reaction	mental disorders	309	0.00100165	1.06181	0.304262	n/a	n/a	n/a	n/a
411	Ischemic Heart Disease	circulatory system	328	0.00106324	0.943156	0.304916	11571	0.30132	1.03962	0.00866408
269	Proteinuria	endocrine/metabolic	358	0.00116048	1.05705	0.306885	2225	0.0579412	1.04313	0.184893
275.5	Disorders of calcium/phosphorus metabolism	endocrine/metabolic	1412	0.0045771	1.02836	0.306943	3149	0.0820031	1.01368	0.566437
442.1	Aortic aneurysm	circulatory system	718	0.00232745	1.03988	0.308199	2495	0.0649723	0.973762	0.265504
189.11	Malignant neoplasm of kidney, except pelvis	neoplasms	1166	0.00377968	0.969775	0.308254	901	0.0234629	1.01044	0.797393
327	Sleep disorders	neurological	1004	0.00325454	1.03362	0.30842	7155	0.186323	1.00337	0.843106
560.4	Other intestinal obstruction	digestive	3820	0.0123828	1.0171	0.310253	812	0.0211453	0.957033	0.313805
352.1	Trigeminal nerve disorders [CN5]	neurological	515	0.00166941	0.955207	0.310735	281	0.00731752	1.08402	0.29273
716	Other arthropathies	musculoskeletal	23022	0.0746275	1.00719	0.311567	2943	0.0766386	0.996171	0.884059
378.5	Paralytic strabismus	sense organs	309	0.00100165	0.942657	0.311955	193	0.00502591	1.10102	0.264116
296.22	Major depressive disorder	mental disorders	414	0.00134201	1.052	0.314804	n/a	n/a	n/a	n/a
706	Diseases of sebaceous glands	dermatologic	563	0.00182501	0.957635	0.318243	4245	0.110544	0.951347	0.017791
636.3	Hemorrhage in early pregnancy	pregnancy complications	968	0.00313784	1.03379	0.320128	824	0.0214578	1.11058	0.0975562
480.11	Pneumococcal pneumonia	respiratory	7486	0.0242664	0.988115	0.320413	355	0.00924455	1.12305	0.0913547
702.1	Actinic keratosis	dermatologic	3112	0.0100878	1.01852	0.321521	2329	0.0606495	0.958888	0.0643668
290.1	Dementias	mental disorders	1193	0.0038672	1.02995	0.32232	206	0.00536444	1.04337	0.60988
277.5	Other disorders of lipoid metabolism	endocrine/metabolic	220	0.000713147	1.07073	0.323219	753	0.0196089	1.01572	0.727636
695.42	Systemic lupus erythematosus	dermatologic	356	0.001154	1.05499	0.324778	562	0.014635	1.07962	0.23797
411.9	Other acute and subacute forms of ischemic heart disease	circulatory system	1526	0.00494664	0.974376	0.324914	538	0.0140101	1.04781	0.438478
158	Neoplasm of unspecified nature of digestive system	neoplasms	1217	0.003945	0.971469	0.325969	664	0.0172912	0.980168	0.66367
198.6	Secondary malignancy of bone	neoplasms	2728	0.00884302	1.01951	0.327933	735	0.0191401	1.00796	0.856255
564.1	Irritable Bowel Syndrome	digestive	6257	0.0202825	1.01289	0.329143	1502	0.0391136	0.916864	0.00493679
446.9	Arteritis NOS	circulatory system	275	0.000891433	1.06225	0.329302	226	0.00588526	0.96356	0.656033
644	Anemia during pregnancy	pregnancy complications	716	0.00232097	1.03833	0.332886	1017	0.0264837	0.944523	0.371701
557.1	Celiac disease	digestive	1968	0.00637942	0.9778	0.333021	226	0.00588526	0.827951	0.0108723
339	Other headache syndromes	neurological	8193	0.0265582	1.01118	0.333175	3887	0.101221	1.02221	0.36088
586.4	Stricture/obstruction of ureter	genitourinary	1042	0.00337772	0.969834	0.335904	733	0.019088	1.00647	0.883949
594.3	Calculus of ureter	genitourinary	2519	0.00816553	0.980424	0.336176	474	0.0123434	1.06886	0.234755
646	Other complications of pregnancy NEC	pregnancy complications	2009	0.00651232	1.02309	0.338485	1502	0.0391136	1.02372	0.603978
711.1	Pyogenic arthritis	musculoskeletal	369	0.00119614	0.950146	0.338633	207	0.00539048	1.00452	0.963014
411.41	Aneurysm and dissection of heart	circulatory system	809	0.00262243	0.966057	0.33915	213	0.00554673	1.03778	0.636074
433.31	Transient cerebral ischemia	circulatory system	2363	0.00765984	1.02046	0.339761	3521	0.0916903	1.02074	0.368332
561	Symptoms involving digestive system	digestive	16049	0.052024	1.00798	0.340315	6220	0.161975	0.993905	0.727764
478	Throat pain	respiratory	391	0.00126746	1.05026	0.344736	1339	0.0348689	0.959857	0.377222
159.4	Malignant neoplasm of retroperitoneum and peritoneum	neoplasms	216	0.00070018	1.06809	0.344898	113	0.00294263	0.98093	0.859375
284	Aplastic anemia	hematopoietic	530	0.00171803	0.958738	0.344902	1117	0.0290878	1.00675	0.854992
374	Other disorders of eyelids	sense organs	3209	0.0104022	1.01728	0.346647	1511	0.0393479	0.986207	0.671944
427	Cardiac dysrhythmias	circulatory system	2057	0.00666792	0.978865	0.347148	18132	0.472175	1.01144	0.361915
151	Cancer of stomach	neoplasms	674	0.00218482	1.03787	0.347792	190	0.00494779	0.996256	0.964816
709.2	Sicca syndrome	dermatologic	568	0.00184121	1.04118	0.34872	496	0.0129163	1.04993	0.392268
172.3	Carcinoma in situ of skin	neoplasms	842	0.00272941	1.03331	0.354905	576	0.0149996	1.05556	0.215593
381.2	Eustachian tube disorders	sense organs	206	0.000667764	1.06835	0.355141	916	0.0238535	1.00261	0.951476
260.6	Anorexia	endocrine/metabolic	1009	0.00327075	1.03035	0.355263	1238	0.0322387	1.03895	0.350774
362.29	Macular degeneration (senile) of retina NOS	sense organs	2969	0.00962424	1.01759	0.357947	273	0.00710919	0.863222	0.0309153
577.1	Acute pancreatitis	digestive	2135	0.00692076	0.979805	0.359807	439	0.011432	0.981398	0.770081
550.3	Femoral hernia	digestive	699	0.00226586	1.03615	0.36034	38	0.000989558	0.890431	0.550939
198	Secondary malignant neoplasm	neoplasms	1367	0.00443123	0.975178	0.36597	3152	0.0820812	1.04904	0.025663
458.9	Hypotension NOS	circulatory system	4613	0.0149534	1.01386	0.366036	3727	0.0970548	0.994138	0.787311
614.1	Pelvic peritoneal adhesions, female (postoperative) (postinfection)	genitourinary	2548	0.00825953	0.981631	0.366187	238	0.00619776	1.09839	0.401909
597	Other disorders of urethra and urinary tract	genitourinary	925	0.00299846	1.031	0.366225	653	0.0170048	1.0112	0.818608
327.3	Sleep apnea	neurological	4983	0.0161528	1.01332	0.367565	8382	0.218276	1.0201	0.206344
289.3	Personal history of diseases of blood and blood-forming organs	hematopoietic	356	0.001154	1.05023	0.367581	385	0.0100258	0.942967	0.451856
159.3	Malignant neoplasm of gallbladder and extrahepatic bile ducts	neoplasms	241	0.00078122	1.06124	0.368608	68	0.00177079	1.02139	0.883339
743.13	Other specified osteoporosis	musculoskeletal	507	0.00164348	1.0418	0.369132	537	0.013984	0.989921	0.838085
361	Retinal detachments and defects	sense organs	2219	0.00719306	0.980576	0.369699	398	0.0103643	1.01324	0.841045
289	Other diseases of blood and blood-forming organs	hematopoietic	543	0.00176018	1.0403	0.369922	911	0.0237233	1.00239	0.959199
626.13	Irregular menstrual cycle	genitourinary	1857	0.00601961	0.978799	0.370846	1361	0.0354418	0.994519	0.897224
276.14	Hypopotassemia	endocrine/metabolic	1993	0.00646046	1.02079	0.372098	5058	0.131715	1.01675	0.399712
704	Diseases of hair and hair follicles	dermatologic	5100	0.016532	0.987158	0.372259	2709	0.070545	0.960534	0.125662
191	Manlignant and unknown neoplasms of brain and nervous system	neoplasms	233	0.000755287	1.06175	0.372706	486	0.0126559	0.996609	0.947301
614.51	Cervicitis and endocervicitis	genitourinary	1236	0.00400659	1.02637	0.374456	189	0.00492175	0.692219	0.0264779
497	Bronchitis	respiratory	711	0.00230476	1.03478	0.374802	1208	0.0314575	0.993749	0.874
594.8	Renal colic	genitourinary	1994	0.0064637	0.979785	0.375973	238	0.00619776	1.01269	0.873508
524.3	Anomalies of tooth position/malocclusion	digestive	299	0.000969231	1.05377	0.377894	51	0.00132809	1.05998	0.762018
332	Parkinson's disease	neurological	1496	0.0048494	0.977101	0.384356	269	0.00700503	1.08622	0.220891
323	Encephalitis	neurological	330	0.00106972	1.05014	0.386632	143	0.00372386	1.16105	0.187109
290.16	Vascular dementia	mental disorders	354	0.00114752	0.954023	0.388983	n/a	n/a	n/a	n/a
300	Anxiety disorders	mental disorders	416	0.0013485	1.04418	0.39029	7	0.000182287	1.64811	0.396786
742.1	Loose body in joint	musculoskeletal	347	0.00112483	1.04844	0.390735	37	0.000963517	0.979303	0.921058
585.31	Renal dialysis	genitourinary	553	0.00179259	1.03818	0.391199	1670	0.0434885	1.00772	0.830318
362.2	Degeneration of macula and posterior pole of retina	sense organs	2972	0.00963396	1.01636	0.392072	1063	0.0276816	0.917521	0.0290341
523.32	Chronic periodontitis	digestive	1134	0.00367595	1.02643	0.393083	22	0.000572902	1.20791	0.461627
270.32	Paraproteinemia	endocrine/metabolic	273	0.00088495	0.948582	0.395444	424	0.0110414	1.01927	0.772071
715	Other inflammatory spondylopathies	musculoskeletal	1718	0.00556903	1.02131	0.395797	667	0.0173693	0.998507	0.976443
560.2	Impaction of intestine	digestive	308	0.000998405	1.05089	0.395958	135	0.00351553	0.948648	0.652267
614.54	Abscess or ulceration of vulva	genitourinary	266	0.000862259	1.05474	0.396961	167	0.00434885	1.3979	0.016153
292.4	Altered mental status	mental disorders	2844	0.00921904	1.01651	0.397613	2098	0.054634	1.00864	0.771082
591	Urinary tract infection	genitourinary	14032	0.0454858	1.00748	0.401836	6622	0.172443	1.00883	0.627287
613	Other nonmalignant breast conditions	genitourinary	323	0.00104703	0.953226	0.402352	2215	0.0576808	0.984459	0.621085
626.8	Infertility, female	genitourinary	1239	0.00401631	1.02502	0.403487	950	0.0247389	0.997609	0.957369
202	Cancer of other lymphoid, histiocytic tissue	neoplasms	1280	0.00414922	1.02427	0.403851	1139	0.0296607	0.963455	0.275626
530.9	Heartburn	digestive	2278	0.00738431	1.01813	0.404998	1096	0.0285409	1.01955	0.632271
285.2	Anemia of chronic disease	hematopoietic	353	0.00114428	1.04652	0.405258	3050	0.079425	0.995818	0.869471
496.3	Bronchiectasis	respiratory	2379	0.00771171	1.01773	0.405641	467	0.0121611	1.05441	0.336437
253.2	Pituitary hypofunction	endocrine/metabolic	291	0.000943298	1.0512	0.406787	204	0.00531236	0.944411	0.499578
614.53	Cyst or abscess of Bartholin's gland	genitourinary	721	0.00233718	0.969015	0.410997	103	0.00268222	1.24242	0.184299
279.7	Other immunological findings	endocrine/metabolic	261	0.000846051	0.949101	0.411022	1453	0.0378376	0.98136	0.613361
735.1	Flat foot	musculoskeletal	231	0.000748804	0.946213	0.412748	384	0.00999974	1.05069	0.538408
627.3	Postmenopausal atrophic vaginitis	genitourinary	1201	0.00389313	0.975994	0.413002	1121	0.0291919	0.977623	0.550992
426.9	Cardiac pacemaker/device in situ	circulatory system	258	0.000836326	1.05364	0.41393	4346	0.113174	0.987197	0.508001
420.21	Acute pericarditis	circulatory system	220	0.000713147	0.945206	0.415122	239	0.0062238	1.17255	0.0441721
381.9	Otorrhea	sense organs	277	0.000897916	0.951006	0.415231	114	0.00296867	1.07455	0.595018
623	Hypertrophy of female genital organs	genitourinary	1231	0.00399038	0.976419	0.416606	450	0.0117184	1.05577	0.47007
716.2	Unspecified monoarthritis	musculoskeletal	18198	0.0589902	1.0064	0.417437	60	0.00156246	0.82171	0.350814
218.1	Uterine leiomyoma	neoplasms	10017	0.0324709	0.991532	0.421691	1698	0.0442176	0.949106	0.230252
681.1	Cellulitis and abscess of fingers/toes	dermatologic	614	0.00199033	0.967405	0.423866	858	0.0223432	0.957676	0.360245
443.1	Raynaud's syndrome	circulatory system	1316	0.00426591	0.977632	0.424602	595	0.0154944	0.994912	0.915565
345	Epilepsy, recurrent seizures, convulsions	neurological	3584	0.0116178	1.01384	0.42518	1972	0.0513528	0.978727	0.480444
594	Urinary calculus	genitourinary	765	0.0024798	0.970862	0.426472	2646	0.0689045	0.987007	0.580621
723	Other disorders of cervical region	musculoskeletal	500	0.00162079	1.03702	0.428302	455	0.0118486	0.989911	0.878613
200.1	Polycythemia vera	neoplasms	407	0.00131932	1.04109	0.428881	110	0.00286451	1.13591	0.247743
357	Inflammatory and toxic neuropathy	neurological	1739	0.0056371	1.01969	0.429583	2035	0.0529934	1.02406	0.41391
604	Disorders of penis	genitourinary	845	0.00273913	1.02787	0.437689	511	0.0133069	1.10431	0.101849
301	Personality disorders	mental disorders	283	0.000917366	1.04847	0.43792	n/a	n/a	n/a	n/a
735.2	Acquired toe deformities	musculoskeletal	2371	0.00768577	1.01652	0.439085	655	0.0170568	1.01129	0.839402
626	Disorders of menstruation and other abnormal bleeding from female genital tract	genitourinary	3785	0.0122694	0.986883	0.439235	4819	0.125492	1.02518	0.328418
575.8	Other disorders of biliary tract	digestive	1242	0.00402604	0.977706	0.43939	470	0.0122393	0.997019	0.957604
367.9	Blindness and low vision	sense organs	817	0.00264837	0.972595	0.439589	939	0.0244525	0.964712	0.419798
302	Sexual and gender identity disorders	mental disorders	302	0.000978956	0.955328	0.439658	429	0.0111716	1.01724	0.778035
686.1	Carbuncle and furuncle	dermatologic	2423	0.00785434	1.01629	0.439986	602	0.0156767	1.09035	0.218913
348	Other conditions of brain	neurological	223	0.000722871	0.948377	0.440482	1555	0.0404937	1.00772	0.816995
681	Superficial cellulitis and abscess	dermatologic	741	0.00240201	1.02951	0.440819	5217	0.135856	1.02781	0.164401
433.21	Cerebral artery occlusion, with cerebral infarction	circulatory system	2067	0.00670034	0.982682	0.441071	2101	0.0547121	1.01866	0.538835
574	Cholelithiasis and cholecystitis	digestive	373	0.00120911	0.960021	0.443279	1973	0.0513789	0.984874	0.604283
440	Atherosclerosis	circulatory system	931	0.00301791	1.02604	0.446101	2444	0.0636442	1.02758	0.303774
722.7	Intervertebral disc disorder with myelopathy	musculoskeletal	432	0.00140036	1.03824	0.447127	246	0.00640608	0.919379	0.333453
454.11	Varicose veins of lower extremity, symptomtic	circulatory system	786	0.00254788	0.972583	0.447997	698	0.0181766	0.989549	0.829079
654.1	Abnormality of organs and soft tissues of pelvis complicating pregnancy, childbirth, or the puerperium	pregnancy complications	1040	0.00337124	0.975673	0.448377	471	0.0122653	1.0453	0.573335
614.4	Inflammatory diseases of uterus, except cervix	genitourinary	279	0.000904399	1.0477	0.448575	81	0.00210932	1.00166	0.993807
522	Diseases of pulp and periapical tissues	digestive	610	0.00197736	0.969072	0.449829	530	0.0138017	1.08399	0.309985
379.2	Disorders of vitreous body	sense organs	1620	0.00525135	0.980923	0.451033	1932	0.0503112	0.982386	0.56491
430.3	Subdural hemorrhage	circulatory system	326	0.00105675	0.958095	0.451409	244	0.006354	1.04016	0.621973
201	Hodgkin's disease	neoplasms	270	0.000875225	0.954138	0.452124	306	0.00796854	0.939639	0.349211
530.1	Esophagitis, GERD and related diseases	digestive	10108	0.0327658	1.00783	0.452603	14740	0.383844	1.01928	0.135279
726.3	Bursitis	musculoskeletal	898	0.00291093	1.0261	0.452629	932	0.0242702	1.01021	0.816873
592.13	Chronic interstitial cystitis	genitourinary	262	0.000849293	0.953563	0.452944	151	0.00393219	1.06661	0.489902
262	Mineral deficiency NEC	endocrine/metabolic	321	0.00104055	0.957927	0.452961	302	0.00786438	0.882276	0.0974005
528.7	Sialolithiasis	digestive	323	0.00104703	1.04365	0.454293	81	0.00210932	0.896936	0.481262
571.5	Other chronic nonalcoholic liver disease	digestive	2084	0.00675544	1.01695	0.455934	3047	0.0793469	1.10202	3.84041e-05
250.2	Type 2 diabetes	endocrine/metabolic	20804	0.0674377	1.00556	0.456117	10123	0.263613	1.0191	0.219544
426.31	Right bundle branch block	circulatory system	2000	0.00648315	0.983025	0.45771	1540	0.0401031	0.951106	0.105476
495.2	Asthma with exacerbation	respiratory	248	0.000803911	0.952911	0.458654	1535	0.0399729	0.981229	0.634519
454.1	Varicose veins of lower extremity	circulatory system	11024	0.0357351	1.00739	0.459823	1061	0.0276295	0.993372	0.86507
242.1	Graves' disease	endocrine/metabolic	489	0.00158513	0.966418	0.461814	482	0.0125518	0.979236	0.746933
627.1	Postmenopausal bleeding	genitourinary	8960	0.0290445	1.0082	0.46462	936	0.0243744	1.08826	0.07356
371.1	Uveitis, noninfectious or NOS	sense organs	553	0.00179259	1.03238	0.465454	398	0.0103643	0.973779	0.757476
636.2	Early onset of delivery	pregnancy complications	547	0.00177314	0.968182	0.466098	237	0.00617171	1.08114	0.531545
426.21	First degree AV block	circulatory system	1352	0.00438261	1.02061	0.46655	1151	0.0299732	0.973057	0.462678
414	Other forms of chronic heart disease	circulatory system	2563	0.00830816	1.01497	0.466587	2619	0.0682013	0.988956	0.659225
306.9	Tension headache	mental disorders	331	0.00107296	1.04174	0.468388	383	0.0099737	0.981457	0.810289
350.2	Abnormality of gait	neurological	2434	0.00788999	0.98498	0.469042	2493	0.0649202	0.979484	0.456903
292	Neurological disorders	mental disorders	633	0.00205192	0.970931	0.469873	4659	0.121325	0.997291	0.892892
507	Pleurisy; pleural effusion	respiratory	7772	0.0251935	1.00858	0.470211	2516	0.0655191	1.04593	0.0731482
386.2	Peripheral or central vertigo	sense organs	488	0.00158189	0.967188	0.472842	1031	0.0268483	0.988406	0.776986
575.6	Cholesterolosis of gallbladder	digestive	497	0.00161106	1.0336	0.472876	112	0.00291659	1.05777	0.623103
599.3	Dysuria	genitourinary	1251	0.00405521	1.02105	0.473623	3457	0.0900237	1.04513	0.0745615
342	Hemiplegia	neurological	1789	0.00579918	1.01749	0.476084	520	0.0135413	1.0517	0.437301
743.9	Osteopenia or other disorder of bone and cartilage	musculoskeletal	850	0.00275534	1.02537	0.477119	2694	0.0701544	1.00706	0.77481
454	Varicose veins	circulatory system	1503	0.00487209	0.981302	0.478148	1319	0.0343481	1.01087	0.757834
726.1	Enthesopathy	musculoskeletal	10822	0.0350803	1.00713	0.479132	3158	0.0822374	0.931726	0.00478218
550	Abdominal hernia	digestive	4414	0.0143083	1.01094	0.484323	5879	0.153095	0.978403	0.210237
599.9	Other abnormality of urination	genitourinary	1913	0.00620113	1.0166	0.484758	2806	0.073071	1.01462	0.57349
331.9	Cerebral degeneration, unspecified	neurological	556	0.00180232	1.03088	0.485094	29	0.000755189	1.06275	0.788339
674	Other complications of the puerperium NEC	pregnancy complications	238	0.000771495	1.0477	0.48576	223	0.00580714	1.03474	0.745322
276.5	Hypovolemia	endocrine/metabolic	3727	0.0120814	1.01177	0.489353	4694	0.122236	1.00671	0.74361
442.3	Aneurysm of artery of lower extremity	circulatory system	205	0.000664523	0.952004	0.492617	228	0.00593735	1.0009	0.99048
204	Leukemia	neoplasms	490	0.00158837	1.03228	0.493509	807	0.0210151	1.03223	0.443073
276.13	Hyperpotassemia	endocrine/metabolic	1308	0.00423998	1.01966	0.493764	3563	0.092784	1.05219	0.0269624
337	Disorders of the autonomic nervous system	neurological	215	0.000696939	0.953329	0.49493	302	0.00786438	0.996142	0.9562
199	Neoplasm of uncertain behavior	neoplasms	1468	0.00475863	1.01842	0.496432	2658	0.0692169	1.02767	0.244143
444.1	Arterial embolism and thrombosis of lower extremity artery	circulatory system	612	0.00198384	0.972248	0.49854	690	0.0179683	0.928785	0.153442
250.6	Polyneuropathy in diabetes	endocrine/metabolic	460	0.00149112	0.96811	0.498661	1264	0.0329158	1.02346	0.57197
529	Diseases and other conditions of the tongue	digestive	1038	0.00336476	1.02178	0.499122	569	0.0148173	0.986139	0.785359
619.4	Noninflammatory disorders of vagina	genitourinary	1725	0.00559172	1.01689	0.499716	2119	0.0551809	1.03615	0.374969
610	Benign mammary dysplasias	genitourinary	202	0.000654798	1.04991	0.500109	807	0.0210151	0.923835	0.0991053
519	Other diseases of respiratory system, not elsewhere classified	respiratory	204	0.000661281	0.95284	0.501296	2774	0.0722377	1.05344	0.0443401
742	Derangement of joint, non-traumatic	musculoskeletal	2486	0.00805856	0.986218	0.501869	838	0.0218223	0.908836	0.0354155
483	Acute bronchitis and bronchiolitis	respiratory	243	0.000787703	1.04517	0.501928	2748	0.0715606	1.04141	0.113264
427.3	Other specified cardiac dysrhythmias	circulatory system	3875	0.0125611	0.988956	0.504037	4900	0.127601	0.992952	0.71031
426.32	Left bundle branch block	circulatory system	2301	0.00745886	1.01432	0.508458	1481	0.0385667	1.02137	0.505935
556	Ulceration of the lower GI tract	digestive	465	0.00150733	0.969019	0.508598	542	0.0141142	0.953821	0.393677
636	Early or threatened labor; hemorrhage in early pregnancy	pregnancy complications	1083	0.00351063	1.02111	0.509657	1276	0.0332283	1.11496	0.0309429
368	Visual disturbances	sense organs	1213	0.00393203	0.980822	0.511634	3925	0.102211	0.971797	0.221352
619	Noninflammatory female genital disorders	genitourinary	714	0.00231448	1.02554	0.512915	3840	0.0999974	1.02033	0.462656
193	Thyroid cancer	neoplasms	371	0.00120262	1.03495	0.519044	1121	0.0291919	0.974982	0.464226
599.5	Frequency of urination and polyuria	genitourinary	4098	0.013284	1.01036	0.523103	5445	0.141793	1.00328	0.868615
274.2	Crystal arthropathies	endocrine/metabolic	411	0.00133229	1.03253	0.5271	213	0.00554673	1.07702	0.446061
608	Other disorders of male genital organs	genitourinary	2892	0.00937464	0.98793	0.528945	1113	0.0289836	1.01571	0.686686
595	Hydronephrosis	genitourinary	2332	0.00755935	1.01349	0.530071	868	0.0226036	1.01997	0.636478
574.2	Calculus of bile duct	digestive	2848	0.00923201	1.01218	0.530855	446	0.0116143	0.962401	0.508821
741.2	Stiffness of joint	musculoskeletal	641	0.00207785	1.02572	0.530989	582	0.0151559	0.989268	0.859024
706.2	Sebaceous cyst	dermatologic	8844	0.0286685	0.993088	0.531004	1823	0.0474727	0.959012	0.166478
218	Benign neoplasm of uterus	neoplasms	476	0.00154299	0.970951	0.532882	1707	0.044452	0.950666	0.243293
411.4	Coronary atherosclerosis	circulatory system	21112	0.0684361	1.00469	0.533793	10533	0.27429	1.03767	0.01477
153.3	Malignant neoplasm of rectum, rectosigmoid junction, and anus	neoplasms	2329	0.00754963	1.01338	0.533861	479	0.0124736	1.04003	0.472483
367.8	Hypermetropia	sense organs	312	0.00101137	0.96454	0.534141	1583	0.0412229	0.991515	0.819757
601.1	Prostatitis	genitourinary	668	0.00216537	1.02506	0.534376	596	0.0155204	0.925142	0.122746
395.2	Nonrheumatic aortic valve disorders	circulatory system	310	0.00100489	1.03686	0.534808	4552	0.118539	0.975828	0.192145
293.1	Swelling, mass, or lump in head and neck [Space-occupying lesion, intracranial NOS]	mental disorders	943	0.00305681	0.97954	0.53664	2504	0.0652066	1.03968	0.170681
687.4	Disturbance of skin sensation	dermatologic	3134	0.0101591	1.01138	0.538821	5864	0.152704	1.00168	0.931018
701.4	Keloid scar	dermatologic	228	0.000739079	1.04252	0.540024	426	0.0110935	1.00884	0.909779
751.12	Congenital anomalies of male genital organs	congenital anomalies	231	0.000748804	1.0421	0.54153	40	0.00104164	0.699319	0.0515399
428.1	Congestive heart failure (CHF) NOS	circulatory system	2637	0.00854803	1.01237	0.541751	6849	0.178355	1.02375	0.170873
433.3	Cerebral ischemia	circulatory system	1279	0.00414597	0.982654	0.543142	3623	0.0943465	1.02221	0.328669
430	Intracranial hemorrhage	circulatory system	219	0.000709905	1.04284	0.545461	704	0.0183329	1.03031	0.540362
250.22	Type 2 diabetes with renal manifestations	endocrine/metabolic	233	0.000755287	0.960359	0.547613	2545	0.0662743	1.07326	0.0203761
415	Pulmonary heart disease	circulatory system	4269	0.0138383	1.00951	0.549912	4896	0.127497	1.01796	0.357049
578.2	Blood in stool	digestive	2849	0.00923525	0.98851	0.549939	2484	0.0646858	0.977725	0.417642
204.4	Multiple myeloma	neoplasms	666	0.00215889	1.02408	0.550093	284	0.00739564	1.06507	0.39327
618.1	Prolapse of vaginal walls	genitourinary	7544	0.0244544	1.00725	0.55076	444	0.0115622	0.979015	0.719387
250.41	Impaired fasting glucose	endocrine/metabolic	314	0.00101785	1.03513	0.551	1936	0.0504154	1.01573	0.587598
430.2	Intracerebral hemorrhage	circulatory system	842	0.00272941	1.02132	0.551383	335	0.00872373	0.946939	0.440221
733.4	Aseptic necrosis of bone	musculoskeletal	581	0.00188336	0.975082	0.553361	440	0.011458	1.00298	0.96464
656	Other perinatal conditions of fetus or newborn	pregnancy complications	455	0.00147492	1.02916	0.553421	378	0.00984349	1.03054	0.708176
592.1	Cystitis	genitourinary	2142	0.00694345	1.01323	0.554743	1360	0.0354157	1.01272	0.731185
580.2	Nephrotic syndrome without mention of glomerulonephritis	genitourinary	532	0.00172452	0.974073	0.555269	552	0.0143746	1.04715	0.472404
571.6	Primary biliary cirrhosis	digestive	282	0.000914124	1.03649	0.557169	105	0.0027343	1.08198	0.482799
481	Influenza	respiratory	460	0.00149112	0.972496	0.560026	1307	0.0340356	1.00512	0.899877
601.8	Other inflammatory disorders of male genital organs	genitourinary	315	0.0010211	0.967011	0.562184	86	0.00223953	1.14009	0.403815
195	Cancer, suspected or other	neoplasms	1908	0.00618493	1.01365	0.564848	2608	0.0679149	1.03332	0.159417
200	Myeloproliferative disease	neoplasms	769	0.00249277	1.02152	0.565245	702	0.0182808	1.06846	0.157551
557	Intestinal malabsorption (non-celiac)	digestive	320	0.0010373	0.967692	0.566941	255	0.00664045	0.92608	0.324561
341	Other demyelinating diseases of central nervous system	neurological	252	0.000816877	0.963963	0.570166	93	0.00242181	1.03233	0.81003
567	Peritonitis and retroperitoneal infections	digestive	995	0.00322537	0.981681	0.570303	884	0.0230202	1.0758	0.0810941
742.8	Articular cartilage disorder	musculoskeletal	474	0.00153651	0.973591	0.570432	130	0.00338533	0.867028	0.197948
474.1	Acute tonsillitis	respiratory	554	0.00179583	0.975548	0.57057	188	0.00489571	0.772282	0.020132
324	Other CNS infection and poliomyelitis	neurological	306	0.000991922	1.03371	0.572064	218	0.00567694	1.09476	0.278189
642	Hypertension complicating pregnancy, childbirth, and the puerperium	pregnancy complications	872	0.00282665	0.980324	0.574258	941	0.0245046	0.930995	0.216879
520.2	Disturbances in tooth eruption	digestive	2279	0.00738755	0.987998	0.576328	211	0.00549465	0.900437	0.271327
564	Functional digestive disorders	digestive	1047	0.00339393	0.982436	0.576811	3227	0.0840343	0.970099	0.175443
225.1	Benign neoplasm of brain, cranial nerves, meninges	neoplasms	858	0.00278127	0.98074	0.579215	428	0.0111455	1.00098	0.98627
627.4	Premenopausal menorrhagia	genitourinary	306	0.000991922	1.03294	0.580951	180	0.00468738	0.972205	0.825168
361.1	Retinal detachment with retinal defect	sense organs	1555	0.00504065	1.01448	0.581737	131	0.00341137	1.15247	0.215304
367.2	Astigmatism	sense organs	249	0.000807152	1.03648	0.581775	2519	0.0655973	0.971187	0.304202
626.14	Irregular menstrual bleeding	genitourinary	3617	0.0117248	0.990556	0.583953	510	0.0132809	0.978498	0.759899
274.21	Chondrocalcinosis	endocrine/metabolic	620	0.00200978	1.02278	0.584835	183	0.0047655	1.08677	0.436035
526.1	Cysts of the jaws	digestive	344	0.0011151	0.970425	0.587391	40	0.00104164	1.39763	0.0948247
433.12	Cerebral atherosclerosis	circulatory system	315	0.0010211	0.969212	0.588665	267	0.00695294	1.09269	0.332591
596	Other disorders of bladder	genitourinary	8149	0.0264156	1.00627	0.58894	2401	0.0625244	1.01267	0.632935
614.5	Inflammatory disease of cervix, vagina, and vulva	genitourinary	408	0.00132256	0.972922	0.5892	2432	0.0633317	0.97851	0.57755
429.3	Symptoms involving cardiovascular system	circulatory system	228	0.000739079	0.964036	0.589703	2472	0.0643733	0.989383	0.680157
577.2	Chronic pancreatitis	digestive	539	0.00174721	0.976449	0.590136	245	0.00638004	0.849802	0.0529913
394	Rheumatic disease of the heart valves	circulatory system	1266	0.00410383	1.01563	0.591903	3675	0.0957006	1.00371	0.860973
601.11	Acute prostatitis	genitourinary	272	0.000881708	0.967181	0.592626	157	0.00408844	1.13142	0.184693
383	Otosclerosis	sense organs	306	0.000991922	1.03185	0.593066	47	0.00122393	0.951302	0.774216
290.11	Alzheimer's disease	mental disorders	708	0.00229504	1.02078	0.594536	168	0.00437489	1.1196	0.221294
433.5	Cerebral aneurysm	circulatory system	410	0.00132905	1.02721	0.59637	517	0.0134632	1.02558	0.654926
728.71	Contracture of palmar fascia [Dupuytren's disease]	musculoskeletal	3840	0.0124476	1.00887	0.598055	224	0.00583318	0.902152	0.17023
573.9	Abnormal serum enzyme levels	digestive	245	0.000794186	0.966091	0.598868	2107	0.0548684	1.04057	0.1852
456	Chronic venous insufficiency [CVI]	circulatory system	246	0.000797427	1.03485	0.60066	1196	0.031145	0.962495	0.3094
297	Suicidal ideation or attempt	mental disorders	314	0.00101785	0.970398	0.604368	563	0.0146611	1.08021	0.262089
750.21	Congenital anomalies of intestine	congenital anomalies	260	0.00084281	0.967704	0.605929	83	0.0021614	0.900033	0.416574
508	Pulmonary collapse; interstitial and compensatory emphysema	respiratory	2729	0.00884626	0.989892	0.606797	2436	0.0634358	0.997882	0.936536
727.1	Synovitis and tenosynovitis	musculoskeletal	4847	0.0157119	1.00767	0.606992	2239	0.0583058	1.01175	0.702432
277	Other disorders of metabolism	endocrine/metabolic	1080	0.0035009	0.984134	0.609048	1157	0.0301294	0.995216	0.90491
315	Develomental delays and disorders	mental disorders	332	0.0010762	0.971626	0.609409	333	0.00867165	1.19802	0.0124588
614.33	Pelvic inflammatory disease, NOS	genitourinary	339	0.00109889	1.02888	0.609549	195	0.00507799	0.852508	0.230144
724	Other and unspecified disorders of back	musculoskeletal	1435	0.00465166	1.01395	0.609617	1540	0.0401031	1.06135	0.0971861
681.2	Cellulitis and abscess of face/neck	dermatologic	563	0.00182501	0.978188	0.610204	533	0.0138798	1.05255	0.4147
471	Nasal polyps	respiratory	3320	0.010762	1.00915	0.611393	478	0.0124476	1.00584	0.914362
379.5	Disorders of iris and ciliary body	sense organs	425	0.00137767	0.975086	0.612282	148	0.00385407	0.768569	0.0277213
394.7	Disease of tricuspid valve	circulatory system	1501	0.0048656	1.01345	0.615089	1600	0.0416656	1.00791	0.802215
615	Endometriosis	genitourinary	3888	0.0126032	0.991633	0.615687	691	0.0179943	0.948958	0.366385
276.41	Acidosis	endocrine/metabolic	1424	0.004616	1.01377	0.615839	3009	0.0783573	1.00167	0.947126
752.11	Spina bifida	congenital anomalies	212	0.000687214	1.03585	0.617331	58	0.00151038	1.02852	0.864666
213	Benign neoplasm of bone and articular cartilage	neoplasms	322	0.00104379	1.0288	0.619497	162	0.00421864	0.936984	0.501346
740.1	Osteoarthritis; localized	musculoskeletal	11459	0.0371452	1.00488	0.619544	6596	0.171766	0.986911	0.474195
528	Diseases of the oral soft tissues, excluding lesions specific for gingiva and tongue	digestive	2209	0.00716064	1.01091	0.620387	1930	0.0502591	0.981085	0.511242
211	Benign neoplasm of other parts of digestive system	neoplasms	6569	0.0212939	0.993678	0.620559	1239	0.0322648	0.984922	0.665868
368.1	Amblyopia	sense organs	671	0.0021751	0.980591	0.620926	149	0.00388011	0.92201	0.489843
250.24	Type 2 diabetes with neurological manifestations	endocrine/metabolic	676	0.0021913	0.980693	0.621887	1830	0.047655	1.00007	0.998432
426.4	Anomalous atrioventricular excitation	circulatory system	239	0.000774736	1.03322	0.622405	187	0.00486966	0.926904	0.379354
223	Benign neoplasm of kidney and other urinary organs	neoplasms	209	0.000677489	0.96574	0.623246	138	0.00359366	0.744835	0.00417537
701.2	Scar conditions and fibrosis of skin	dermatologic	2464	0.00798724	1.0102	0.624767	1668	0.0434364	1.04272	0.141458
215	Other benign neoplasm of connective and other soft tissue	neoplasms	1135	0.00367919	1.01495	0.626559	587	0.0152861	0.913459	0.11031
502	Postinflammatory pulmonary fibrosis	respiratory	1112	0.00360463	1.01509	0.6275	885	0.0230463	1.12109	0.00467583
572	Ascites (non malignant)	digestive	1838	0.00595802	0.988474	0.629037	1340	0.0348949	1.0447	0.196165
726	Peripheral enthesopathies and allied syndromes	musculoskeletal	13097	0.0424549	1.00442	0.62996	6047	0.15747	0.946464	0.00283125
280.2	Iron deficiency anemia secondary to blood loss (chronic)	hematopoietic	482	0.00156244	0.977874	0.632256	1523	0.0396604	1.00242	0.946986
540.1	Appendicitis	digestive	765	0.0024798	1.01783	0.634225	250	0.00651025	0.863801	0.0691219
625.1	Dyspareunia	genitourinary	1149	0.00372457	0.985716	0.636183	221	0.00575506	0.918266	0.337543
334.2	Anterior horn cell disease	neurological	281	0.000910883	0.971518	0.636836	45	0.00117184	1.00414	0.980369
686.4	Pyogenic granuloma	dermatologic	372	0.00120587	0.975253	0.637592	81	0.00210932	1.16936	0.276967
202.2	Non-Hodgkins lymphoma	neoplasms	1630	0.00528377	1.012	0.639849	981	0.0255462	0.948554	0.148215
427.5	Arrhythmia (cardiac) NOS	circulatory system	1114	0.00361111	0.985715	0.640473	1582	0.0411968	1.03411	0.304232
550.5	Ventral hernia	digestive	3743	0.0121332	1.00789	0.641556	1303	0.0339314	0.986594	0.701431
380	Disorders of external ear	sense organs	682	0.00221075	1.01842	0.642416	137	0.00356762	1.09337	0.379508
368.9	Subjective visual disturbances	sense organs	724	0.0023469	1.01755	0.648398	894	0.0232806	0.941349	0.246331
450	Noninfectious disorders of lymphatic channels	circulatory system	896	0.00290445	1.01576	0.648629	890	0.0231765	1.06423	0.143338
372	Disorders of conjunctiva	sense organs	826	0.00267754	1.01631	0.650746	802	0.0208849	0.930975	0.160144
174.11	Malignant neoplasm of female breast	neoplasms	12607	0.0408665	0.995708	0.651014	1977	0.051483	0.978834	0.461571
369.5	Conjunctivitis, infectious	sense organs	271	0.000878467	1.02853	0.651763	1548	0.0403115	0.94256	0.103952
136	Other infectious and parasitic diseases	infectious diseases	261	0.000846051	1.02894	0.653359	1820	0.0473946	1.01178	0.718092
530.12	Ulcer of esophagus	digestive	5305	0.0171966	1.00639	0.654493	177	0.00460925	0.963429	0.696962
535.2	Atrophic gastritis	digestive	427	0.00138415	1.0223	0.657101	1221	0.031796	1.07599	0.0757067
634.3	Ectopic pregnancy	pregnancy complications	288	0.000933574	1.02714	0.658455	116	0.00302075	1.34333	0.103531
155	Cancer of liver and intrahepatic bile duct	neoplasms	311	0.00100813	1.02598	0.65947	409	0.0106508	1.07391	0.234549
340	Migraine	neurological	3172	0.0102823	1.00811	0.659506	3382	0.0880706	1.002	0.933382
622.1	Polyp of corpus uteri	genitourinary	7839	0.0254107	1.0052	0.662205	550	0.0143225	1.10476	0.112521
740.11	Osteoarthrosis, localized, primary	musculoskeletal	9160	0.0296928	0.995268	0.663975	6142	0.159944	0.990215	0.605395
261.4	Vitamin D deficiency	endocrine/metabolic	865	0.00280396	1.01497	0.670579	6131	0.159657	0.984323	0.394198
360.2	Progressive myopia	sense organs	246	0.000797427	0.972672	0.671819	106	0.00276034	1.08994	0.506788
184.2	Cancer of other female genital organs (excluding uterus and ovary)	neoplasms	317	0.00102758	0.975944	0.672538	102	0.00265618	0.941399	0.650023
452	Other venous embolism and thrombosis	circulatory system	640	0.00207461	1.01727	0.67311	4095	0.106638	0.960812	0.0574628
433.1	Occlusion and stenosis of precerebral arteries	circulatory system	1165	0.00377644	1.0128	0.673248	2582	0.0672378	1.03282	0.189979
512.8	Cough	respiratory	3323	0.0107718	1.0075	0.676171	9429	0.24554	1.00844	0.59039
512.2	Painful respiration	respiratory	230	0.000745562	1.02856	0.67712	1664	0.0433322	0.957378	0.225627
504	Other alveolar and parietoalveolar pneumonopathy	respiratory	383	0.00124152	1.02204	0.677705	827	0.0215359	1.04143	0.33846
703.1	Ingrowing nail	dermatologic	934	0.00302763	0.986128	0.67773	343	0.00893206	1.0368	0.647751
735.21	Hammer toe (acquired)	musculoskeletal	2055	0.00666144	1.00947	0.678306	435	0.0113278	0.920412	0.230712
427.12	Paroxysmal ventricular tachycardia	circulatory system	1068	0.003462	0.987128	0.68064	3687	0.0960131	1.02281	0.287197
348.8	Encephalopathy, not elsewhere classified	neurological	215	0.000696939	1.02913	0.681705	808	0.0210411	1.06535	0.170948
694.2	Other dyschromia	dermatologic	856	0.00277479	0.985711	0.681868	2519	0.0655973	0.964636	0.155823
698	Pruritus and related conditions	dermatologic	860	0.00278775	1.01438	0.683542	3015	0.0785136	0.941728	0.030353
290	Delirium dementia and amnestic and other cognitive disorders	mental disorders	512	0.00165969	1.01863	0.684165	341	0.00887998	0.973814	0.694437
619.2	Disorders of uterus, NEC	genitourinary	3367	0.0109144	0.992778	0.68481	464	0.012083	1.00544	0.940987
296	Mood disorders	mental disorders	1263	0.00409411	1.0118	0.684898	22	0.000572902	1.01544	0.95506
280.1	Iron deficiency anemias, unspecified or not due to blood loss	hematopoietic	9075	0.0294173	0.995599	0.686678	4499	0.117158	0.988059	0.588594
578.1	Hematemesis	digestive	2104	0.00682027	1.00909	0.686964	366	0.009531	1.09057	0.273656
379.3	Aphakia and other disorders of lens	sense organs	2457	0.00796455	1.00837	0.688885	47	0.00122393	1.08834	0.671062
556.1	Ulceration of intestine	digestive	807	0.00261595	1.01451	0.690242	439	0.011432	0.922243	0.177282
687.1	Rash and other nonspecific skin eruption	dermatologic	2394	0.00776033	0.991656	0.690472	5324	0.138642	0.986967	0.510977
579.2	Splenomegaly	digestive	498	0.0016143	1.01848	0.690825	324	0.00843728	1.03197	0.62662
426	Cardiac conduction disorders	circulatory system	212	0.000687214	0.972376	0.691023	10313	0.268561	0.994719	0.714809
394.2	Mitral valve disease	circulatory system	3715	0.0120425	0.993341	0.693782	1158	0.0301555	0.960663	0.249668
747.13	Congenital anomalies of great vessels	congenital anomalies	2198	0.00712498	0.991403	0.69484	299	0.00778626	0.85432	0.0218316
592.12	Chronic cystitis	genitourinary	936	0.00303411	0.98692	0.695001	220	0.00572902	1.12528	0.1425
433.8	Late effects of cerebrovascular disease	circulatory system	1471	0.00476836	0.989603	0.696885	977	0.025442	0.997311	0.953033
586	Other disorders of the kidney and ureters	genitourinary	1326	0.00429833	1.01103	0.697794	4535	0.118096	1.00652	0.749641
250	Diabetes mellitus	endocrine/metabolic	853	0.00276506	1.01369	0.699411	10429	0.271581	1.02001	0.190892
174.1	Breast cancer [female]	neoplasms	8795	0.0285097	1.00422	0.707949	2007	0.0522643	0.977589	0.432806
245.21	Chronic lymphocytic thyroiditis	endocrine/metabolic	223	0.000722871	1.02597	0.709044	485	0.0126299	0.967338	0.521181
634	Miscarriage; stillbirth	pregnancy complications	3875	0.0125611	1.00655	0.709044	822	0.0214057	1.05628	0.329373
333.4	Torsion dystonia	neurological	295	0.000956265	0.977957	0.709161	229	0.00596339	0.94328	0.482124
506	Empyema and pneumothorax	respiratory	1283	0.00415894	1.0107	0.710922	751	0.0195568	0.966664	0.434381
274	Gout and other crystal arthropathies	endocrine/metabolic	2562	0.00830492	0.992525	0.71343	3063	0.0797635	1.00764	0.757288
578.9	Hemorrhage of gastrointestinal tract	digestive	6666	0.0216083	0.995354	0.713887	1420	0.0369782	1.01549	0.669407
681.7	Cellulitis and abscess of trunk	dermatologic	704	0.00228207	0.985971	0.714955	1396	0.0363532	1.03513	0.363864
593	Hematuria	genitourinary	16465	0.0533725	1.00299	0.717179	4079	0.106221	1.01439	0.500144
333.1	Essential tremor	neurological	310	0.00100489	1.02133	0.717235	490	0.0127601	0.975311	0.642692
571.51	Cirrhosis of liver without mention of alcohol	digestive	774	0.00250898	0.986715	0.717283	1373	0.0357543	1.12489	0.000699132
276.12	Hyposmolality and/or hyponatremia	endocrine/metabolic	2581	0.00836651	0.99269	0.717785	3669	0.0955444	1.02606	0.236374
300.12	Agorophobia, social phobia, and panic disorder	mental disorders	936	0.00303411	1.01209	0.720218	n/a	n/a	n/a	n/a
721.2	Spondylosis with myelopathy	musculoskeletal	224	0.000726113	0.975827	0.721326	642	0.0167183	1.03221	0.528408
707	Chronic ulcer of skin	dermatologic	2383	0.00772467	1.00756	0.721469	1685	0.0438791	0.995197	0.883275
599.2	Retention of urine	genitourinary	8382	0.0271709	1.00405	0.72479	3259	0.0848676	0.984054	0.469454
250.42	Other abnormal glucose	endocrine/metabolic	438	0.00141981	1.01739	0.725242	6158	0.16036	0.99562	0.814619
724.9	Other unspecified back disorders	musculoskeletal	1699	0.00550744	1.0088	0.725559	138	0.00359366	1.26451	0.0312454
710.1	Osteomyelitis	musculoskeletal	564	0.00182825	1.01494	0.731671	689	0.0179422	1.05432	0.300818
747.11	Cardiac shunt/ heart septal defect	congenital anomalies	629	0.00203895	1.0141	0.732352	1022	0.0266139	0.970565	0.417714
501	Pneumonitis due to inhalation of food or vomitus	respiratory	848	0.00274886	1.0121	0.733403	959	0.0249733	1.04076	0.317096
740.2	Osteoarthrosis, generalized	musculoskeletal	578	0.00187363	0.985568	0.733664	1828	0.0476029	0.937199	0.0532844
476	Allergic rhinitis	respiratory	1370	0.00444096	1.00946	0.734737	6581	0.171376	0.997868	0.906054
621	Endometrial hyperplasia	genitourinary	1114	0.00361111	1.01043	0.736342	177	0.00460925	1.3375	0.00810917
729	Other disorders of soft tissues	musculoskeletal	6438	0.0208693	1.00436	0.736386	2549	0.0663785	1.00346	0.904445
550.4	Umbilical hernia	digestive	4079	0.0132224	1.00547	0.736561	1081	0.0281503	1.00547	0.893484
289.4	Lymphadenitis	hematopoietic	2954	0.00957561	1.0064	0.736621	3035	0.0790344	1.04372	0.0733227
381.1	Otitis media	sense organs	1177	0.00381533	1.01011	0.736914	1843	0.0479935	1.01854	0.551629
741.4	Joint effusions	musculoskeletal	1583	0.00513141	0.991468	0.740367	1897	0.0493998	1.02303	0.512823
555.1	Regional enteritis	digestive	1820	0.00589967	0.992074	0.741406	605	0.0157548	0.943177	0.210429
220	Benign neoplasm of ovary	neoplasms	1472	0.0047716	1.00889	0.741565	194	0.00505195	0.950418	0.630099
596.1	Bladder neck obstruction	genitourinary	2023	0.00655771	0.992494	0.743351	477	0.0124216	0.983272	0.757143
695.7	Prurigo and Lichen	dermatologic	846	0.00274237	0.988562	0.744635	756	0.019687	0.929448	0.149826
737.3	Kyphoscoliosis and scoliosis	musculoskeletal	1334	0.00432426	0.990917	0.7457	563	0.0146611	0.976048	0.626735
701	Other hypertrophic and atrophic conditions of skin	dermatologic	1886	0.00611361	1.00766	0.747255	3679	0.0958048	1.0321	0.13489
191.11	Cancer of brain	neoplasms	563	0.00182501	0.986165	0.747568	306	0.00796854	0.963033	0.551084
352.2	Facial nerve disorders [CN7]	neurological	968	0.00313784	0.989441	0.747804	408	0.0106247	0.918771	0.209883
710	Osteomyelitis, periostitis, and other infections involving bone	musculoskeletal	611	0.0019806	1.01342	0.748435	703	0.0183068	1.04956	0.338188
751.22	Other specified congenital anomalies of kidney	congenital anomalies	388	0.00125773	1.01672	0.750265	181	0.00471342	1.0347	0.711968
198.3	Secondary malignant neoplasm of digestive systems	neoplasms	1908	0.00618493	1.0075	0.751231	510	0.0132809	0.998725	0.9801
288	Diseases of white blood cells	hematopoietic	689	0.00223345	0.987713	0.75197	3425	0.0891904	1.01502	0.507124
455	Hemorrhoids	circulatory system	24023	0.0778724	0.997826	0.752257	4447	0.115804	0.985152	0.465196
300.13	Phobia	mental disorders	736	0.0023858	1.01184	0.755657	n/a	n/a	n/a	n/a
395.6	Heart valve replaced	circulatory system	1725	0.00559172	0.992333	0.756368	2530	0.0658837	0.980419	0.404077
707.1	Decubitus ulcer	dermatologic	1321	0.00428212	1.00877	0.757628	689	0.0179422	0.939642	0.199205
184.11	Malignant neoplasm of ovary	neoplasms	1021	0.00330965	1.0099	0.759478	272	0.00708315	0.963816	0.624426
447	Other disorders of arteries and arterioles	circulatory system	618	0.00200329	1.01268	0.760537	2709	0.070545	1.05288	0.0311678
338.1	Acute pain	neurological	409	0.0013258	0.984897	0.764254	2748	0.0715606	1.02613	0.334983
204.21	Myeloid leukemia, acute	neoplasms	359	0.00116373	1.01627	0.765842	139	0.0036197	1.01713	0.8611
364.5	Corneal dystrophy	sense organs	271	0.000878467	1.0187	0.766198	138	0.00359366	1.08843	0.431836
574.1	Cholelithiasis	digestive	9622	0.0311904	0.996843	0.766429	1653	0.0430458	0.985249	0.64837
530.3	Stricture and stenosis of esophagus	digestive	2182	0.00707312	0.993487	0.767039	542	0.0141142	1.01109	0.834643
530.2	Esophageal bleeding (varices/hemorrhage)	digestive	1968	0.00637942	0.993203	0.768846	929	0.0241921	1.11353	0.00838086
427.8	Sinoatrial node dysfunction (Bradycardia)	circulatory system	534	0.001731	1.01313	0.769172	1768	0.0460405	0.98808	0.670008
626.2	Dysmenorrhea	genitourinary	1635	0.00529998	1.00753	0.769503	642	0.0167183	0.89304	0.0921538
189.21	Malignant neoplasm of bladder	neoplasms	2326	0.0075399	1.00629	0.769862	881	0.0229421	0.951109	0.192043
720	Spinal stenosis	musculoskeletal	4615	0.0149599	1.00445	0.770464	2590	0.0674462	1.02563	0.317934
681.3	Cellulitis and abscess of arm/hand	dermatologic	6156	0.0199551	1.00385	0.771537	804	0.020937	1.02488	0.626241
333	Extrapyramidal disease and abnormal movement disorders	neurological	419	0.00135822	0.985555	0.771549	1012	0.0263535	0.97881	0.579113
358.1	Myasthenia gravis	neurological	205	0.000664523	0.97945	0.772023	122	0.003177	0.859636	0.158695
686	Other local infections of skin and subcutaneous tissue	dermatologic	1533	0.00496933	0.992602	0.777461	974	0.0253639	1.07521	0.0881552
175	Acquired absence of breast	neoplasms	2796	0.00906344	1.00554	0.777542	1003	0.0261191	0.980443	0.604523
427.4	Cardiac arrest and ventricular fibrillation	circulatory system	408	0.00132256	0.985758	0.77786	1040	0.0270826	0.97308	0.49214
227.3	Benign neoplasm of pituitary gland and craniopharyngeal duct (pouch)	neoplasms	356	0.001154	0.984824	0.77857	296	0.00770813	0.991239	0.905996
367.1	Myopia	sense organs	1562	0.00506334	1.00731	0.779648	3168	0.0824979	0.953279	0.0627346
710.12	Chronic osteomyelitis	musculoskeletal	211	0.000683972	0.98057	0.781268	289	0.00752585	1.02113	0.78896
289.5	Diseases of spleen	hematopoietic	579	0.00187687	1.0119	0.781635	221	0.00575506	1.21903	0.0193334
569	Other disorders of intestine	digestive	4114	0.0133358	0.995554	0.78201	2401	0.0625244	0.958724	0.109242
451.2	Phlebitis and thrombophlebitis of lower extremities	circulatory system	3886	0.0125968	1.00455	0.784107	293	0.00763001	1.02078	0.786214
316	Substance addiction and disorders	mental disorders	358	0.00116048	1.01484	0.786141	411	0.0107028	1.08935	0.164863
260	Protein-calorie malnutrition	endocrine/metabolic	247	0.000800669	1.01783	0.786647	3695	0.0962215	1.01989	0.357588
568	Other disorders of peritoneum	digestive	294	0.000953023	1.0163	0.78708	1073	0.027942	0.939614	0.112518
710.19	Unspecified osteomyelitis	musculoskeletal	478	0.00154947	1.01268	0.788582	535	0.0139319	1.06875	0.258167
610.4	Benign neoplasm of breast	genitourinary	1384	0.00448634	0.992731	0.792196	229	0.00596339	0.949784	0.575793
747.12	Valvular heart disease/ heart chambers	congenital anomalies	289	0.000936815	0.984267	0.792861	1029	0.0267962	0.935575	0.0558905
618.2	Uterine/Uterovaginal prolapse	genitourinary	5477	0.0177541	0.996312	0.793337	260	0.00677066	0.970324	0.701042
635.2	Antepartum hemorrhage, abruptio placentae, and placenta previa	pregnancy complications	799	0.00259002	1.00963	0.795005	468	0.0121872	1.08241	0.292941
303.3	Psychogenic disorder	mental disorders	367	0.00118966	0.986207	0.795423	n/a	n/a	n/a	n/a
601.12	Chronic prostatitis	genitourinary	1011	0.00327723	1.00839	0.796796	242	0.00630192	0.920065	0.275222
736	Other acquired deformities of limbs	musculoskeletal	1747	0.00566303	0.99371	0.797627	591	0.0153902	0.982304	0.751207
379	Other disorders of eye	sense organs	352	0.00114103	1.01402	0.799186	2661	0.0692951	0.965609	0.197535
275.53	Disorders of phosphorus metabolism	endocrine/metabolic	311	0.00100813	0.985333	0.799649	2113	0.0550246	1.01787	0.545295
739	Contracture of joint	musculoskeletal	558	0.0018088	0.989195	0.802624	319	0.00830708	0.967202	0.673732
369	Infection of the eye	sense organs	270	0.000875225	1.0156	0.804276	1916	0.0498945	0.956115	0.173554
465	Acute upper respiratory infections of multiple or unspecified sites	respiratory	1445	0.00468408	1.00668	0.805487	8122	0.211505	0.986931	0.438419
496.2	Chronic bronchitis	respiratory	345	0.00111834	1.01367	0.805751	1388	0.0361449	1.10513	0.00794516
331.1	Hydrocephalus	neurological	571	0.00185094	0.989616	0.808037	273	0.00710919	0.966255	0.637119
938.2	Chronic dermatitis due to solar radiation	dermatologic	293	0.000949782	0.985571	0.808537	1358	0.0353637	0.979903	0.483633
530.11	GERD	digestive	17826	0.0577843	1.00191	0.809438	14097	0.3671	1.01583	0.225077
287.3	Thrombocytopenia	hematopoietic	1497	0.00485264	0.99361	0.809487	5180	0.134892	0.999192	0.964213
221	Benign neoplasm of other female genital organs	neoplasms	212	0.000687214	1.01714	0.809496	25	0.000651025	0.986508	0.961881
635.3	Placenta previa and abruptio placenta	pregnancy complications	1134	0.00367595	1.00733	0.814799	273	0.00710919	0.968628	0.746846
353	Nerve root and plexus disorders	neurological	1220	0.00395472	1.00682	0.817326	363	0.00945288	0.948515	0.416261
755.1	Congenital deformities of feet	congenital anomalies	245	0.000794186	0.98515	0.81942	163	0.00424468	1.01555	0.890395
427.41	Ventricular fibrillation and flutter	circulatory system	398	0.00129015	0.988562	0.823189	485	0.0126299	0.966315	0.541629
465.2	Acute pharyngitis	respiratory	951	0.00308274	1.00736	0.825868	3038	0.0791125	0.990481	0.712521
292.3	Memory loss	mental disorders	811	0.00262892	0.992133	0.82668	1612	0.0419781	0.945615	0.08048
530.7	Gastroesophageal laceration-hemorrhage syndrome	digestive	337	0.00109241	1.01207	0.830131	66	0.00171871	0.878477	0.530057
560.1	Paralytic ileus	digestive	649	0.00210378	1.00862	0.8315	1364	0.0355199	0.978512	0.525786
695.9	Unspecified erythematous condition	dermatologic	546	0.0017699	0.990743	0.832332	1016	0.0264576	0.958609	0.346711
320	Meningitis	neurological	445	0.0014425	0.989769	0.832602	180	0.00468738	1.0248	0.805062
697	Sarcoidosis	dermatologic	588	0.00190605	0.991121	0.83312	690	0.0179683	0.910457	0.101807
594.2	Calculus of lower urinary tract	genitourinary	857	0.00277803	1.00736	0.834805	157	0.00408844	1.12392	0.200433
509	Respiratory failure, insufficiency, arrest	respiratory	567	0.00183797	1.00894	0.836536	3741	0.0974193	1.01829	0.404689
377	Disorders of optic nerve and visual pathways	sense organs	231	0.000748804	1.01398	0.836963	664	0.0172912	0.986558	0.801898
384	Other disorders of tympanic membrane	sense organs	450	0.00145871	1.00998	0.837434	193	0.00502591	1.19483	0.0450526
528.6	Leukoplakia of oral mucosa	digestive	348	0.00112807	0.988987	0.840487	120	0.00312492	0.902344	0.311422
429.2	Abnormal function study of cardiovascular system	circulatory system	616	0.00199681	1.00836	0.840495	1974	0.0514049	1.05774	0.0462082
386.1	Meniere's disease	sense organs	635	0.0020584	0.991853	0.840856	118	0.00307284	1.16517	0.143914
295.1	Schizophrenia	mental disorders	586	0.00189956	0.991594	0.84234	23	0.000598943	0.266486	0.0538686
420.3	Endocarditis	circulatory system	812	0.00263216	0.992888	0.843091	705	0.0183589	0.963774	0.430429
187.2	Malignant neoplasm of testis	neoplasms	273	0.00088495	0.987795	0.843526	179	0.00466134	0.897836	0.189909
172.11	Melanomas of skin	neoplasms	3039	0.00985115	0.996335	0.84438	844	0.0219786	0.983331	0.646948
389	Hearing loss	sense organs	4180	0.0135498	1.00311	0.84611	4808	0.125205	0.98955	0.576035
250.11	Type 1 diabetes with ketoacidosis	endocrine/metabolic	252	0.000816877	0.987552	0.846329	139	0.0036197	0.88957	0.365301
565	Anal and rectal conditions	digestive	8737	0.0283216	1.00216	0.846485	2397	0.0624202	0.952342	0.0754043
634.1	Missed abortion/Hydatidiform mole	pregnancy complications	1018	0.00329992	0.993718	0.846926	392	0.0102081	0.995985	0.956197
426.23	Second degree AV block	circulatory system	573	0.00185742	0.991808	0.848045	464	0.012083	1.04736	0.409245
441	Vascular insufficiency of intestine	circulatory system	370	0.00119938	1.01025	0.848415	296	0.00770813	0.956183	0.532859
740.9	Osteoarthrosis NOS	musculoskeletal	14977	0.0485491	1.00164	0.849708	5450	0.141923	0.982036	0.359513
513.4	Hyperventilation	respiratory	278	0.000901158	1.01154	0.852026	210	0.00546861	1.08118	0.470085
385.3	Cholesteatoma	sense organs	587	0.0019028	0.992195	0.853332	53	0.00138017	0.845032	0.301143
386.9	Dizziness and giddiness (Light-headedness and vertigo)	sense organs	5313	0.0172225	1.00261	0.854252	8020	0.208849	0.989805	0.527893
401.22	Hypertensive chronic kidney disease	circulatory system	1464	0.00474567	0.995086	0.854695	5627	0.146533	0.998607	0.942511
473.4	Voice disturbance	respiratory	1093	0.00354304	0.994328	0.854829	1781	0.046379	1.03469	0.268067
198.2	Secondary malignancy of respiratory organs	neoplasms	2792	0.00905048	0.996463	0.855893	773	0.0201297	1.09123	0.0394337
669	Complications of labor and delivery NEC	pregnancy complications	2278	0.00738431	1.00409	0.855901	449	0.0116924	1.03269	0.667716
359.2	Myopathy	neurological	384	0.00124476	1.00945	0.857488	421	0.0109633	0.992461	0.900407
345.1	Epilepsy	neurological	384	0.00124476	0.990718	0.858723	981	0.0255462	0.955678	0.278322
348.9	Other conditions of brain, NOS	neurological	486	0.00157541	1.00823	0.860243	570	0.0148434	1.03425	0.518916
655	Known or suspected fetal abnormality affecting management of mother	pregnancy complications	3838	0.0124412	0.996875	0.861762	2026	0.052759	1.04905	0.210256
459	Other disorders of circulatory system	circulatory system	218	0.000706663	1.01215	0.862037	5373	0.139918	1.02556	0.209565
189	Cancer of urinary organs (incl. kidney and bladder)	neoplasms	3209	0.0104022	1.00318	0.86213	1866	0.0485925	1.00321	0.90818
622	Polyp of female genital organs	genitourinary	548	0.00177638	1.00758	0.863427	715	0.0186193	1.12213	0.0319996
525	Other diseases of the teeth and supporting structures	digestive	2805	0.00909262	1.00325	0.867427	1137	0.0296086	1.08119	0.151638
286.7	Other and unspecified coagulation defects	hematopoietic	401	0.00129987	0.991679	0.870515	1111	0.0289315	0.993058	0.852662
751.21	Cystic kidney disease	congenital anomalies	455	0.00147492	0.992192	0.870658	631	0.0164319	1.01466	0.767617
427.6	Premature beats	circulatory system	827	0.00268078	0.994254	0.871845	3785	0.0985651	1.01781	0.391244
242	Thyrotoxicosis with or without goiter	endocrine/metabolic	1581	0.00512493	1.00411	0.874023	1177	0.0306502	1.01405	0.726342
722.9	Other and unspecified disc disorder	musculoskeletal	5024	0.0162857	0.997724	0.87587	562	0.014635	0.93526	0.220973
255.21	Glucocorticoid deficiency	endocrine/metabolic	412	0.00133553	1.00787	0.876728	454	0.0118226	1.01961	0.735621
428.2	Heart failure NOS	circulatory system	5273	0.0170928	0.997797	0.877785	918	0.0239056	0.999529	0.991046
653	Problems associated with amniotic cavity and membranes	pregnancy complications	1328	0.00430481	0.99565	0.880372	841	0.0219005	1.04969	0.373361
687	Symptoms affecting skin	dermatologic	282	0.000914124	1.00908	0.882394	2011	0.0523684	1.02692	0.390641
550.2	Diaphragmatic hernia	digestive	30164	0.0977789	1.00092	0.882904	2535	0.0660139	1.01699	0.516434
681.6	Cellulitis and abscess of foot, toe	dermatologic	6121	0.0198417	1.00193	0.884623	306	0.00796854	0.967691	0.683699
749	Congenital anomalies of face and neck	congenital anomalies	274	0.000888192	0.991952	0.896271	187	0.00486966	0.860585	0.113296
362	Other retinal disorders	sense organs	3818	0.0123763	0.997876	0.898989	2105	0.0548163	0.911031	0.00197676
527.2	Sialoadenitis	digestive	397	0.00128691	0.993528	0.899673	351	0.00914039	0.992439	0.913277
374.1	Ectropion or entropion	sense organs	1258	0.0040779	1.00366	0.89975	189	0.00492175	1.03134	0.733124
285.1	Acute posthemorrhagic anemia	hematopoietic	272	0.000881708	0.992256	0.900596	3829	0.0997109	0.961463	0.0653472
180.1	Cervical cancer	neoplasms	258	0.000836326	1.00792	0.901808	197	0.00513007	0.950906	0.605495
227.2	Benign neoplasm of parathyroid gland	neoplasms	426	0.00138091	1.00606	0.903263	153	0.00398427	0.954938	0.651188
241.2	Nontoxic multinodular goiter	endocrine/metabolic	722	0.00234042	1.00457	0.905089	1452	0.0378115	0.929525	0.0360695
585.3	Chronic renal failure [CKD]	genitourinary	3481	0.0112839	1.00204	0.907645	7640	0.198953	1.01841	0.278267
441.1	Acute vascular insufficiency of intestine	circulatory system	319	0.00103406	1.00653	0.909798	78	0.0020312	1.01599	0.905858
624.2	Atrophy of female genital tract	genitourinary	496	0.00160782	0.994837	0.910525	22	0.000572902	1.1019	0.664869
728.7	Fasciitis	musculoskeletal	1942	0.00629514	0.997389	0.911029	1459	0.0379938	0.86899	7.96908e-05
340.1	Migrain with aura	neurological	246	0.000797427	0.992899	0.913277	701	0.0182547	1.01708	0.733126
536.8	Dyspepsia and other specified disorders of function of stomach	digestive	246	0.000797427	0.992915	0.913591	1080	0.0281243	0.987115	0.755108
251.1	Hypoglycemia	endocrine/metabolic	1163	0.00376995	1.00321	0.915227	806	0.020989	1.18305	0.00200767
380.1	Otitis externa	sense organs	546	0.0017699	1.00466	0.915675	957	0.0249212	0.959259	0.347209
740	Osteoarthrosis	musculoskeletal	9851	0.0319328	0.998894	0.916312	9523	0.247988	0.992137	0.61476
681.5	Cellulitis and abscess of leg, except foot	dermatologic	6164	0.0199811	1.00139	0.916383	1571	0.0409104	0.9867	0.693643
252.1	Hyperparathyroidism	endocrine/metabolic	936	0.00303411	1.00342	0.919081	1065	0.0277337	0.954687	0.274034
386.3	Labyrinthitis	sense organs	804	0.00260623	0.996355	0.919716	79	0.00205724	1.14356	0.375835
288.11	Neutropenia	hematopoietic	3696	0.0119809	1.00167	0.921643	1371	0.0357022	1.02074	0.527916
519.9	Symptoms involving respiratory system and other chest symptoms	respiratory	323	0.00104703	1.00556	0.922631	1146	0.029843	1.08137	0.040973
536	Disorders of function of stomach	digestive	259	0.000839568	0.993879	0.923408	1856	0.0483321	1.01706	0.592784
530	Diseases of esophagus	digestive	873	0.0028299	1.00333	0.923801	15202	0.395875	1.02021	0.114537
276.6	Fluid overload	endocrine/metabolic	691	0.00223993	1.00367	0.925365	3035	0.0790344	0.983151	0.467823
736.2	Acquired deformities of finger	musculoskeletal	262	0.000849293	1.00584	0.926817	120	0.00312492	0.952984	0.683568
750.13	Congenital anomalies of mouth/tongue	congenital anomalies	225	0.000729354	1.00626	0.927331	81	0.00210932	1.131	0.394588
585.1	Acute renal failure	genitourinary	6956	0.0225484	0.998893	0.929459	7123	0.18549	1.0239	0.170418
395.1	Nonrheumatic mitral valve disorders	circulatory system	3599	0.0116664	1.00152	0.929632	4679	0.121846	1.00575	0.760043
472	Chronic pharyngitis and nasopharyngitis	respiratory	1018	0.00329992	1.00282	0.93027	2386	0.0621338	0.959683	0.129331
732.1	Juvenile osteochondrosis	musculoskeletal	241	0.00078122	1.00573	0.931093	53	0.00138017	1.40125	0.0567815
614.52	Vaginitis and vulvovaginitis	genitourinary	434	0.00140684	0.995816	0.932191	2097	0.054608	0.959852	0.353964
246	Other disorders of thyroid	endocrine/metabolic	454	0.00147168	1.0041	0.93239	974	0.0253639	0.945569	0.166184
727.4	Ganglion and cyst of synovium, tendon, and bursa	musculoskeletal	3302	0.0107037	0.998507	0.933674	815	0.0212234	0.925669	0.103932
550.1	Inguinal hernia	digestive	16879	0.0547145	1.00068	0.935122	1426	0.0371344	0.934061	0.0306799
737	Curvature of spine	musculoskeletal	1015	0.0032902	1.00257	0.936519	680	0.0177079	0.974934	0.578075
331	Other cerebral degenerations	neurological	310	0.00100489	1.00392	0.946507	334	0.00869769	0.979139	0.751404
622.2	Mucous polyp of cervix	genitourinary	3314	0.0107426	0.998796	0.9466	218	0.00567694	1.11929	0.218214
565.1	Anal and rectal polyp	digestive	8394	0.0272098	0.999285	0.949871	684	0.017812	0.927683	0.147354
285.22	Anemia in neoplastic disease	hematopoietic	483	0.00156568	1.00281	0.952061	665	0.0173173	1.02547	0.588838
727.6	Rupture of tendon, nontraumatic	musculoskeletal	379	0.00122856	1.00313	0.95269	793	0.0206505	1.01766	0.714533
585.2	Renal failure NOS	genitourinary	1527	0.00494989	1.00152	0.954088	804	0.020937	0.9189	0.131997
394.3	Aortic valve disease	circulatory system	1568	0.00508279	1.00148	0.954791	218	0.00567694	1.0529	0.511839
577.3	Cyst and pseudocyst of pancreas	digestive	439	0.00142305	1.00276	0.955102	498	0.0129684	0.867217	0.00754681
728	Disorders of muscle, ligament, and fascia	musculoskeletal	1809	0.00586401	0.998648	0.9555	227	0.0059113	0.949204	0.5403
571	Chronic liver disease and cirrhosis	digestive	674	0.00218482	0.997892	0.957473	3304	0.0860394	1.09263	9.439e-05
250.23	Type 2 diabetes with ophthalmic manifestations	endocrine/metabolic	1526	0.00494664	0.998713	0.961004	1191	0.0310148	0.994344	0.90628
389.1	Sensorineural hearing loss	sense organs	564	0.00182825	0.997945	0.962056	2632	0.0685399	1.00366	0.879839
362.4	Retinal vascular changes and abnomalities	sense organs	989	0.00320592	0.998461	0.96241	409	0.0106508	0.927707	0.240129
292.2	Mild cognitive impairment	mental disorders	286	0.00092709	0.997159	0.962585	340	0.00885394	1.00852	0.902145
293	Symptoms involving head and neck	mental disorders	2035	0.00659661	1.00104	0.963768	271	0.00705711	1.1144	0.250317
189.2	Cancer of bladder	neoplasms	861	0.002791	1.00154	0.964956	948	0.0246869	0.975671	0.509333
587	Kidney replaced by transpant	genitourinary	379	0.00122856	1.00216	0.967356	1293	0.033671	1.02165	0.567147
427.42	Cardiac arrest	circulatory system	1200	0.00388989	0.998864	0.969472	776	0.0202078	0.973186	0.559792
596.5	Functional disorders of bladder	genitourinary	1578	0.00511521	1.00098	0.969681	1113	0.0289836	0.964323	0.357584
614	Inflammatory diseases of female pelvic organs	genitourinary	477	0.00154623	0.998225	0.96994	2827	0.0736179	0.983955	0.646767
218.2	Other benign neoplasm of uterus	neoplasms	344	0.0011151	0.997957	0.970527	19	0.000494779	1.36528	0.393105
619.1	Noninflammatory disorders of ovary, fallopian tube, and broad ligament	genitourinary	757	0.00245387	0.998661	0.971398	307	0.00799458	0.905705	0.215453
742.9	Other derangement of joint	musculoskeletal	2487	0.0080618	0.999338	0.974446	630	0.0164058	0.909393	0.0699405
569.1	Toxic gastroenteritis and colitis	digestive	236	0.000765012	0.997913	0.975025	227	0.0059113	0.922516	0.310875
261.2	Vitamin B-complex deficiencies	endocrine/metabolic	999	0.00323833	0.999038	0.976382	1167	0.0303898	0.92992	0.06364
250.7	Diabetic retinopathy	endocrine/metabolic	1578	0.00511521	1.00072	0.977741	1135	0.0295565	0.975061	0.593305
244.4	Hypothyroidism NOS	endocrine/metabolic	15754	0.0510678	0.999771	0.978448	5865	0.15273	1.01875	0.264735
614.32	Chronic inflammatory pelvic disease	genitourinary	403	0.00130635	0.998754	0.98056	119	0.00309888	1.1507	0.351752
605	Erectile dysfunction [ED]	genitourinary	538	0.00174397	0.998969	0.981452	3406	0.0886956	0.963257	0.116959
722	Intervertebral disc disorders	musculoskeletal	7124	0.023093	1.00027	0.982596	4535	0.118096	1.00998	0.622856
529.1	Glossitis	digestive	329	0.00106648	1.00108	0.984754	189	0.00492175	0.918992	0.314269
150	Cancer of esophagus	neoplasms	872	0.00282665	1.00066	0.985001	181	0.00471342	1.12951	0.140598
568.1	Peritoneal adhesions (postoperative) (postinfection)	digestive	3752	0.0121624	1.00029	0.98647	777	0.0202338	0.958643	0.353388
426.3	Bundle branch block	circulatory system	367	0.00118966	1.00089	0.98678	3009	0.0783573	0.98826	0.604743
348.7	Coma	neurological	393	0.00127394	0.9992	0.98767	304	0.00791646	0.885154	0.127732
426.91	Cardiac pacemaker in situ	circulatory system	2841	0.00920931	0.999728	0.988803	2319	0.0603891	0.995992	0.874045
244.1	Secondary hypothyroidism	endocrine/metabolic	1274	0.00412977	1.00031	0.991423	1191	0.0310148	0.965244	0.321775
519.2	Respiratory complications	respiratory	323	0.00104703	1.00053	0.992532	463	0.012057	1.02706	0.64156
594.1	Calculus of kidney	genitourinary	3443	0.0111607	1.00011	0.995117	2110	0.0549465	1.00641	0.808363
586.2	Cyst of kidney, acquired	genitourinary	1597	0.0051768	0.99986	0.995659	949	0.0247129	0.966058	0.409605

## Sheet: Table S10
Table S10. Full results of OC PRS-PheWAS in UK Biobank and Penn Medicine Biobank.
PheCode	Description	Disease category	UKBB_Cases(n)	UKBB_Prevalence (%)	UKBB_OR (OC_PRS)	UKBB_P-value (OC_PRS)	PMBB_Cases(n)	PMBB_Prevalence (%)	PMBB_OR (OC_PRS)	PMBB_P-value (OC_PRS)
318	Tobacco use disorder	mental disorders	20599	0.0667732	1.03859	3.20298e-07	9586	0.249629	1.05514	0.00046162
317.1	Alcoholism	mental disorders	9636	0.0312358	1.05143	2.23383e-06	590	0.0153642	1.09166	0.145545
317	Alcohol-related disorders	mental disorders	6015	0.0194981	1.05844	2.13362e-05	594	0.0154683	1.08749	0.163317
496.1	Emphysema	respiratory	2096	0.00679434	1.0828	0.000392955	1471	0.0383063	1.08938	0.01704
367.1	Myopia	sense organs	1562	0.00506334	0.919198	0.00115349	3168	0.0824979	0.948255	0.043989
216	Benign neoplasm of skin	neoplasms	9126	0.0295826	0.965383	0.00116343	4836	0.125934	0.930854	5.82646e-05
721	Spondylosis and allied disorders	musculoskeletal	8647	0.0280299	1.03601	0.00151564	3928	0.102289	0.991153	0.685397
496	Chronic airway obstruction	respiratory	9151	0.0296637	1.03505	0.00164667	4865	0.126689	1.07023	0.000789956
275.1	Disorders of iron metabolism	hematopoietic	747	0.00242146	1.12449	0.00171102	295	0.00768209	0.98293	0.816736
506	Empyema and pneumothorax	respiratory	1283	0.00415894	1.09293	0.00188118	751	0.0195568	0.967644	0.465892
562.1	Diverticulosis	digestive	32013	0.103773	1.01896	0.00203479	4235	0.110284	1.01234	0.574629
306	Other mental disorder	mental disorders	35152	0.113948	1.01818	0.00211146	3467	0.0902841	0.972389	0.265719
596.5	Functional disorders of bladder	genitourinary	1578	0.00511521	0.924888	0.00243947	1113	0.0289836	0.991672	0.835263
600	Hyperplasia of prostate	genitourinary	12885	0.0417677	0.971575	0.00280148	4500	0.117184	0.97659	0.272069
502	Postinflammatory pulmonary fibrosis	respiratory	1112	0.00360463	1.09465	0.00324081	885	0.0230463	1.14665	0.00109249
251.1	Hypoglycemia	endocrine/metabolic	1163	0.00376995	1.09079	0.00377804	806	0.020989	1.09547	0.104928
614.5	Inflammatory disease of cervix, vagina, and vulva	genitourinary	408	0.00132256	1.15443	0.00446849	2432	0.0633317	0.875594	0.000856054
516.1	Hemoptysis	respiratory	2179	0.00706339	1.06434	0.00453256	908	0.0236452	1.11154	0.0268867
285	Other anemias	hematopoietic	13092	0.0424387	1.02587	0.0051539	13692	0.356553	1.00527	0.705444
474.2	Chronic tonsillitis and adenoiditis	respiratory	1107	0.00358842	1.08933	0.00537325	482	0.0125518	0.963386	0.570842
165.1	Cancer of bronchus; lung	neoplasms	2781	0.00901482	1.05483	0.00618558	1213	0.0315877	1.10831	0.00355351
740.1	Osteoarthritis; localized	musculoskeletal	11459	0.0371452	1.02675	0.00688208	6596	0.171766	0.998437	0.934004
381.1	Otitis media	sense organs	1177	0.00381533	0.923329	0.00748069	1843	0.0479935	0.951802	0.119792
458.1	Orthostatic hypotension	circulatory system	1833	0.00594181	1.06528	0.00830095	1225	0.0319002	0.928057	0.0463297
561	Symptoms involving digestive system	digestive	16049	0.052024	0.978517	0.00878766	6220	0.161975	0.980035	0.264545
480	Pneumonia	respiratory	4842	0.0156957	1.03928	0.0093599	4729	0.123148	1.03419	0.102454
716.9	Arthropathy NOS	musculoskeletal	42986	0.139342	1.01403	0.00947251	2750	0.0716127	0.994992	0.857138
573	Other disorders of liver	digestive	1877	0.00608444	1.06289	0.00987602	1648	0.0429155	1.0686	0.0407504
401.1	Essential hypertension	circulatory system	84854	0.275061	1.01099	0.0108944	23595	0.614437	1.00586	0.670471
350.3	Lack of coordination	neurological	413	0.00133877	0.881265	0.0119673	582	0.0151559	0.998218	0.974306
580.32	Nephritis and nephropathy with pathological lesion	genitourinary	267	0.000865501	1.16909	0.01245	562	0.014635	1.08547	0.160028
444	Arterial embolism and thrombosis	circulatory system	452	0.00146519	1.12537	0.0139958	1035	0.0269524	1.039	0.371904
217.1	Nevus, non-neoplastic	neoplasms	616	0.00199681	1.10606	0.0143341	1357	0.0353376	0.89961	0.000590773
297.2	Suicide or self-inflicted injury	mental disorders	1506	0.00488181	1.06658	0.0145522	113	0.00294263	1.03774	0.810255
317.11	Alcoholic liver damage	mental disorders	892	0.00289149	1.08638	0.0157222	384	0.00999974	1.14749	0.0450387
614.51	Cervicitis and endocervicitis	genitourinary	1236	0.00400659	1.0721	0.0167347	189	0.00492175	0.653919	0.0109454
626.2	Dysmenorrhea	genitourinary	1635	0.00529998	1.06267	0.0167807	642	0.0167183	0.953295	0.495934
296.2	Depression	mental disorders	13970	0.0452848	1.02136	0.0168473	n/a	n/a	n/a	n/a
368.4	Visual field defects	sense organs	410	0.00132905	1.12815	0.0168945	532	0.0138538	0.96385	0.534856
480.1	Bacterial pneumonia	respiratory	1089	0.00353008	1.07662	0.0173076	1395	0.0363272	1.07271	0.0455988
202.21	Nodular lymphoma	neoplasms	388	0.00125773	1.12856	0.0197121	199	0.00518216	0.938061	0.417381
250.2	Type 2 diabetes	endocrine/metabolic	20804	0.0674377	1.01738	0.0199739	10123	0.263613	1.04056	0.01229
189	Cancer of urinary organs (incl. kidney and bladder)	neoplasms	3209	0.0104022	1.04303	0.02071	1866	0.0485925	1.01244	0.665078
496.21	Obstructive chronic bronchitis	respiratory	3334	0.0108074	1.04194	0.0214986	942	0.0245306	1.11245	0.035527
253.7	Other disorders of neurohypophysis	endocrine/metabolic	210	0.000680731	1.17472	0.0223868	260	0.00677066	1.10634	0.199297
379.3	Aphakia and other disorders of lens	sense organs	2457	0.00796455	0.953955	0.0229695	47	0.00122393	1.01548	0.940235
627.1	Postmenopausal bleeding	genitourinary	8960	0.0290445	1.02545	0.0237095	936	0.0243744	1.0242	0.61255
375.2	Epiphora	sense organs	956	0.00309895	1.07721	0.0244797	247	0.00643212	0.84517	0.0714432
332	Parkinson's disease	neurological	1496	0.0048494	0.942118	0.0245863	269	0.00700503	1.09654	0.181501
368.1	Amblyopia	sense organs	671	0.0021751	0.915524	0.0252987	149	0.00388011	0.99273	0.951522
619.5	Noninflammatory disorders of vulva and perineum	genitourinary	1346	0.00436316	1.06414	0.0257716	598	0.0155725	0.972307	0.639326
250.1	Type 1 diabetes	endocrine/metabolic	2720	0.00881708	1.04459	0.0265866	1311	0.0341397	1.04029	0.32477
172.2	Other non-epithelial cancer of skin	neoplasms	13007	0.0421632	1.02062	0.0266273	3108	0.0809354	0.949571	0.0145431
596.1	Bladder neck obstruction	genitourinary	2023	0.00655771	0.950439	0.0266675	477	0.0124216	1.06608	0.251005
573.3	Hepatomegaly	digestive	325	0.00105351	1.13378	0.0268361	441	0.0114841	1.0607	0.367178
165	Cancer within the respiratory system	neoplasms	1297	0.00420432	1.06442	0.0282681	1284	0.0334366	1.10781	0.00277454
571	Chronic liver disease and cirrhosis	digestive	674	0.00218482	1.08921	0.0301223	3304	0.0860394	1.08124	0.000901409
564.9	Personal history of diseases of digestive system	digestive	17623	0.0571263	1.01734	0.0305098	842	0.0219265	0.964585	0.416972
427.6	Premature beats	circulatory system	827	0.00268078	0.926054	0.0308088	3785	0.0985651	1.0218	0.310875
174	Breast cancer	neoplasms	7727	0.0250477	1.02538	0.0350279	2036	0.0530195	1.00239	0.934242
574.11	Cholelithiasis with acute cholecystitis	digestive	1718	0.00556903	0.949485	0.0357929	334	0.00869769	1.05127	0.514013
636.2	Early onset of delivery	pregnancy complications	547	0.00177314	0.91213	0.0360993	237	0.00617171	1.14825	0.285199
619.3	Noninflammatory disorders of cervix	genitourinary	2807	0.0090991	1.04147	0.036246	361	0.0094008	0.984625	0.860006
610.2	Fibroadenosis of breast	genitourinary	307	0.000995164	1.12918	0.0368248	54	0.00140621	1.07539	0.696171
722.9	Other and unspecified disc disorder	musculoskeletal	5024	0.0162857	1.03072	0.0371503	562	0.014635	0.917497	0.122643
504	Other alveolar and parietoalveolar pneumonopathy	respiratory	383	0.00124152	1.11387	0.038935	827	0.0215359	1.1066	0.0219256
602	Other disorders of prostate	genitourinary	1433	0.00464518	0.946075	0.041737	617	0.0160673	0.95935	0.388556
557.1	Celiac disease	digestive	1968	0.00637942	1.04774	0.043273	226	0.00588526	0.923874	0.302113
687.4	Disturbance of skin sensation	dermatologic	3134	0.0101591	0.963713	0.0437083	5864	0.152704	0.995411	0.817575
571.5	Other chronic nonalcoholic liver disease	digestive	2084	0.00675544	1.04617	0.0442787	3047	0.0793469	1.08936	0.000470068
716.2	Unspecified monoarthritis	musculoskeletal	18198	0.0589902	1.01585	0.0446121	60	0.00156246	0.891527	0.602163
202.2	Non-Hodgkins lymphoma	neoplasms	1630	0.00528377	1.05206	0.0454973	981	0.0255462	1.00335	0.928987
706.2	Sebaceous cyst	dermatologic	8844	0.0286685	0.978226	0.045676	1823	0.0474727	0.884357	6.42481e-05
218.1	Uterine leiomyoma	neoplasms	10017	0.0324709	0.979222	0.0457763	1698	0.0442176	0.967356	0.453955
199	Neoplasm of uncertain behavior	neoplasms	1468	0.00475863	1.05455	0.0468169	2658	0.0692169	1.04871	0.0491353
614	Inflammatory diseases of female pelvic organs	genitourinary	477	0.00154623	1.09697	0.0483752	2827	0.0736179	0.901636	0.00404056
535	Gastritis and duodenitis	digestive	19000	0.0615899	1.01518	0.0492702	3047	0.0793469	1.00461	0.862325
290.2	Delirium due to conditions classified elsewhere	mental disorders	1223	0.00396445	1.05929	0.0493219	n/a	n/a	n/a	n/a
614.4	Inflammatory diseases of uterus, except cervix	genitourinary	279	0.000904399	1.1259	0.0519632	81	0.00210932	0.858578	0.500108
722	Intervertebral disc disorders	musculoskeletal	7124	0.023093	1.02403	0.0522285	4535	0.118096	0.982232	0.385688
426	Cardiac conduction disorders	circulatory system	212	0.000687214	0.87259	0.0522299	10313	0.268561	1.00688	0.646247
275.3	Disorders of magnesium metabolism	endocrine/metabolic	620	0.00200978	1.08284	0.052459	3396	0.0884352	1.03866	0.108482
550.1	Inguinal hernia	digestive	16879	0.0547145	1.01625	0.0539371	1426	0.0371344	0.916074	0.00669049
586	Other disorders of the kidney and ureters	genitourinary	1326	0.00429833	1.0547	0.0581686	4535	0.118096	0.996935	0.883102
526.9	Jaw disease NOS	digestive	249	0.000807152	1.13005	0.058796	180	0.00468738	1.09417	0.428553
443	Peripheral vascular disease	circulatory system	453	0.00146843	1.09477	0.0596052	4264	0.111039	1.0428	0.0456849
292.4	Altered mental status	mental disorders	2844	0.00921904	0.964468	0.0605336	2098	0.054634	1.03441	0.268849
360.2	Progressive myopia	sense organs	246	0.000797427	0.885586	0.0622395	106	0.00276034	0.914577	0.49211
571.51	Cirrhosis of liver without mention of alcohol	digestive	774	0.00250898	1.07091	0.0625124	1373	0.0357543	1.09156	0.0157662
733.4	Aseptic necrosis of bone	musculoskeletal	581	0.00188336	1.0819	0.0632158	440	0.011458	1.00901	0.898007
500.2	Pneumoconiosis	respiratory	296	0.000959506	1.11696	0.0633528	92	0.00239577	0.777383	0.0362375
443.9	Peripheral vascular disease, unspecified	circulatory system	2984	0.00967286	1.0356	0.0638002	3613	0.0940861	1.05344	0.0233291
289.8	Polycythemia, secondary	hematopoietic	354	0.00114752	1.10478	0.0669136	165	0.00429676	1.10049	0.319017
244.4	Hypothyroidism NOS	endocrine/metabolic	15754	0.0510678	1.01545	0.0689253	5865	0.15273	0.989818	0.548854
204.12	Lymphoid leukemia, chronic	neoplasms	583	0.00188984	0.925806	0.0690133	249	0.00648421	1.05074	0.489136
252.1	Hyperparathyroidism	endocrine/metabolic	936	0.00303411	0.941054	0.0690209	1065	0.0277337	0.971824	0.505375
585.1	Acute renal failure	genitourinary	6956	0.0225484	1.02288	0.0693501	7123	0.18549	1.02856	0.114247
745	Pain in joint	musculoskeletal	8679	0.0281336	1.02025	0.0712408	14500	0.377594	0.98629	0.315945
569.2	Gastrointestinal complications	digestive	569	0.00184446	1.08	0.0725123	622	0.0161975	1.06629	0.215077
496.3	Bronchiectasis	respiratory	2379	0.00771171	1.03848	0.0726635	467	0.0121611	1.01963	0.731971
377	Disorders of optic nerve and visual pathways	sense organs	231	0.000748804	0.886436	0.0728902	664	0.0172912	1.02447	0.661074
523	Gingival and periodontal diseases	digestive	540	0.00175045	1.08189	0.0733011	606	0.0157808	0.977049	0.703361
426.91	Cardiac pacemaker in situ	circulatory system	2841	0.00920931	1.0351	0.0743234	2319	0.0603891	0.994003	0.816706
530	Diseases of esophagus	digestive	873	0.0028299	1.06352	0.0751345	15202	0.395875	1.0091	0.4888
286.7	Other and unspecified coagulation defects	hematopoietic	401	0.00129987	1.09476	0.076031	1111	0.0289315	0.985173	0.701465
624.9	stress incontinence, female	genitourinary	5891	0.0190961	0.976554	0.0788871	1064	0.0277076	1.00586	0.886321
454.11	Varicose veins of lower extremity, symptomtic	circulatory system	786	0.00254788	0.937933	0.0790315	698	0.0181766	0.953161	0.330799
379	Other disorders of eye	sense organs	352	0.00114103	0.908981	0.0795822	2661	0.0692951	0.926027	0.00525972
626.8	Infertility, female	genitourinary	1239	0.00401631	0.949804	0.0798347	950	0.0247389	0.957994	0.358087
159	Malignant neoplasm of other and ill-defined sites within the digestive organs and peritoneum	neoplasms	5817	0.0188562	1.02387	0.0818227	486	0.0126559	1.06948	0.220553
575.1	Cholangitis	digestive	645	0.00209082	0.932357	0.0821023	207	0.00539048	1.03825	0.648661
721.2	Spondylosis with myelopathy	musculoskeletal	224	0.000726113	1.1249	0.0845977	642	0.0167183	1.00344	0.947293
714	Rheumatoid arthritis and other inflammatory polyarthropathies	musculoskeletal	4127	0.013378	1.02787	0.0859755	1319	0.0343481	1.05163	0.195378
523.32	Chronic periodontitis	digestive	1134	0.00367595	1.05327	0.0871847	22	0.000572902	1.1186	0.667374
531.3	Duodenal ulcer	digestive	3157	0.0102337	1.03144	0.0906638	317	0.00825499	1.06472	0.398192
375	Disorders of lacrimal system	sense organs	1796	0.00582187	1.0416	0.0916809	287	0.00747376	0.908532	0.276642
700	Corns and callosities	dermatologic	315	0.0010211	1.10127	0.0933633	490	0.0127601	0.909636	0.192754
550.4	Umbilical hernia	digestive	4079	0.0132224	1.02739	0.0940493	1081	0.0281503	0.97991	0.633341
450	Noninfectious disorders of lymphatic channels	circulatory system	896	0.00290445	0.944721	0.095821	890	0.0231765	1.01223	0.782555
510	Other diseases of lung	respiratory	1089	0.00353008	1.05291	0.0963924	2062	0.0536965	1.0236	0.426359
705.8	Hyperhidrosis	dermatologic	637	0.00206488	1.06948	0.0971381	1599	0.0416395	1.01949	0.598126
743.1	Osteoporosis	musculoskeletal	4919	0.0159453	1.02468	0.0982136	2587	0.067368	0.935309	0.00778691
443.7	Peripheral angiopathy in diseases classified elsewhere	circulatory system	447	0.00144898	1.08325	0.0984908	576	0.0149996	1.23349	0.000640016
189.21	Malignant neoplasm of bladder	neoplasms	2326	0.0075399	1.03591	0.0985121	881	0.0229421	0.9874	0.747221
529	Diseases and other conditions of the tongue	digestive	1038	0.00336476	1.05353	0.100327	569	0.0148173	0.948798	0.311627
276.11	Hyperosmolality and/or hypernatremia	endocrine/metabolic	364	0.00117993	1.09193	0.100658	1327	0.0345564	0.999515	0.989744
180.1	Cervical cancer	neoplasms	258	0.000836326	1.10988	0.100728	197	0.00513007	0.888698	0.243275
368.9	Subjective visual disturbances	sense organs	724	0.0023469	1.06429	0.10082	894	0.0232806	0.943804	0.28426
721.1	Spondylosis without myelopathy	musculoskeletal	6083	0.0197185	1.02175	0.103942	3627	0.0944507	0.995793	0.85261
440.9	Atherosclerosis of aorta	circulatory system	366	0.00118642	1.09071	0.104088	808	0.0210411	1.01848	0.677023
575.8	Other disorders of biliary tract	digestive	1242	0.00402604	1.04826	0.104353	470	0.0122393	1.0847	0.164386
280.2	Iron deficiency anemia secondary to blood loss (chronic)	hematopoietic	482	0.00156244	0.927331	0.104742	1523	0.0396604	1.01376	0.712063
531.1	Hemorrhage from gastrointestinal ulcer	digestive	687	0.00222696	1.06535	0.104859	290	0.00755189	1.11153	0.19496
269	Proteinuria	endocrine/metabolic	358	0.00116048	1.09122	0.106063	2225	0.0579412	0.995821	0.898292
379.2	Disorders of vitreous body	sense organs	1620	0.00525135	0.959805	0.10709	1932	0.0503112	0.931098	0.021989
440.2	Atherosclerosis of the extremities	circulatory system	945	0.00306329	1.05506	0.108038	1401	0.0364834	1.07039	0.061842
524.3	Anomalies of tooth position/malocclusion	digestive	299	0.000969231	1.09938	0.108311	51	0.00132809	1.18522	0.39458
425.1	Primary/intrinsic cardiomyopathies	circulatory system	1198	0.00388341	1.04854	0.109113	5011	0.130491	1.02418	0.223645
198.6	Secondary malignancy of bone	neoplasms	2728	0.00884302	1.03187	0.110561	735	0.0191401	1.03147	0.493688
478	Throat pain	respiratory	391	0.00126746	0.92105	0.111268	1339	0.0348689	0.980025	0.670906
227.3	Benign neoplasm of pituitary gland and craniopharyngeal duct (pouch)	neoplasms	356	0.001154	1.08982	0.112004	296	0.00770813	1.04878	0.533825
625.1	Dyspareunia	genitourinary	1149	0.00372457	0.95317	0.112239	221	0.00575506	0.801402	0.0149925
474	Acute and chronic tonsillitis	respiratory	571	0.00185094	1.07029	0.112335	633	0.0164839	0.95898	0.482919
747.1	Cardiac congenital anomalies	congenital anomalies	234	0.000758529	0.899995	0.114374	2270	0.059113	0.965767	0.17566
512.7	Shortness of breath	respiratory	6856	0.0222242	1.01978	0.116572	11990	0.312231	0.999654	0.980942
159.2	Malignant neoplasm of small intestine, including duodenum	neoplasms	219	0.000709905	1.11383	0.118492	113	0.00294263	1.20423	0.0993107
420.21	Acute pericarditis	circulatory system	220	0.000713147	0.898387	0.120173	239	0.0062238	1.13189	0.128983
707	Chronic ulcer of skin	dermatologic	2383	0.00772467	1.03322	0.120395	1685	0.0438791	1.07212	0.0394354
443.1	Raynaud's syndrome	circulatory system	1316	0.00426591	0.957191	0.12058	595	0.0154944	0.954179	0.338991
327	Sleep disorders	neurological	1004	0.00325454	0.951082	0.120775	7155	0.186323	0.973143	0.119421
592.12	Chronic cystitis	genitourinary	936	0.00303411	0.949483	0.12088	220	0.00572902	1.09451	0.268517
733.8	Malunion and nonunion of fracture	musculoskeletal	1347	0.0043664	1.04415	0.121107	270	0.00703107	0.951314	0.513954
427.11	Paroxysmal supraventricular tachycardia	circulatory system	2594	0.00840865	1.0317	0.121125	2528	0.0658316	1.00606	0.812994
274.21	Chondrocalcinosis	endocrine/metabolic	620	0.00200978	1.06536	0.123037	183	0.0047655	1.01936	0.858601
756	Other congenital musculoskeletal anomalies	congenital anomalies	371	0.00120262	0.921599	0.123473	213	0.00554673	1.06494	0.462228
415	Pulmonary heart disease	circulatory system	4269	0.0138383	0.976037	0.123791	4896	0.127497	1.05272	0.0101487
198.7	Secondary malignant neoplasm of skin	neoplasms	226	0.000732596	1.11018	0.123965	77	0.00200516	1.11799	0.400551
731	Osteitis deformans and osteopathies associated with other disorders classified elsewhere	musculoskeletal	248	0.000803911	1.10453	0.124942	213	0.00554673	1.21	0.0670763
204.21	Myeloid leukemia, acute	neoplasms	359	0.00116373	0.921143	0.127892	139	0.0036197	1.12965	0.230466
756.5	Congenital osteodystrophies	congenital anomalies	471	0.00152678	0.931173	0.129625	31	0.000807271	0.827801	0.400833
250.42	Other abnormal glucose	endocrine/metabolic	438	0.00141981	1.07664	0.130359	6158	0.16036	0.976806	0.222527
180.3	Cervical intraepithelial neoplasia [CIN] [Cervical dysplasia]	neoplasms	1942	0.00629514	1.03577	0.131257	580	0.0151038	0.862221	0.0358467
601.12	Chronic prostatitis	genitourinary	1011	0.00327723	0.952406	0.131486	242	0.00630192	0.893644	0.150372
514	Abnormal findings examination of lungs	respiratory	2950	0.00956265	1.02882	0.133124	3289	0.0856488	1.05577	0.0220638
716.1	Unspecified polyarthropathy or polyarthritis	musculoskeletal	4530	0.0146843	1.02321	0.133954	93	0.00242181	0.802929	0.121771
345.1	Epilepsy	neurological	384	0.00124476	0.925052	0.135138	981	0.0255462	0.993463	0.881468
270.32	Paraproteinemia	endocrine/metabolic	273	0.00088495	0.911877	0.135927	424	0.0110414	0.998297	0.979673
495.2	Asthma with exacerbation	respiratory	248	0.000803911	0.908593	0.139177	1535	0.0399729	0.981003	0.641733
575.2	Obstruction of bile duct	digestive	942	0.00305356	0.95204	0.140339	360	0.00937476	1.12941	0.0632348
728.7	Fasciitis	musculoskeletal	1942	0.00629514	1.03491	0.140612	1459	0.0379938	0.856446	2.3179e-05
694.2	Other dyschromia	dermatologic	856	0.00277479	0.949994	0.142095	2519	0.0655973	0.920869	0.00157235
601.4	Balanoposthitis	genitourinary	319	0.00103406	1.08733	0.144194	83	0.0021614	1.15089	0.339166
426.23	Second degree AV block	circulatory system	573	0.00185742	1.06439	0.144412	464	0.012083	1.02449	0.671262
710.12	Chronic osteomyelitis	musculoskeletal	211	0.000683972	1.10791	0.145065	289	0.00752585	1.28167	0.0023424
743	Osteoporosis, osteopenia and pathological fracture	musculoskeletal	6030	0.0195467	1.01956	0.146132	4731	0.1232	0.947722	0.00642372
383	Otosclerosis	sense organs	306	0.000991922	1.08822	0.147334	47	0.00122393	0.964965	0.844573
290.16	Vascular dementia	mental disorders	354	0.00114752	0.924578	0.149355	n/a	n/a	n/a	n/a
742	Derangement of joint, non-traumatic	musculoskeletal	2486	0.00805856	0.970824	0.14976	838	0.0218223	1.01392	0.767901
555.21	Ulcerative colitis (chronic)	digestive	611	0.0019806	1.06135	0.14983	313	0.00815083	0.894093	0.0954886
742.1	Loose body in joint	musculoskeletal	347	0.00112483	0.924322	0.151302	37	0.000963517	0.720736	0.134913
568	Other disorders of peritoneum	digestive	294	0.000953023	1.0891	0.15162	1073	0.027942	0.951	0.216308
272.1	Hyperlipidemia	endocrine/metabolic	5784	0.0187493	1.01945	0.157064	21834	0.568579	0.971154	0.0345202
280.1	Iron deficiency anemias, unspecified or not due to blood loss	hematopoietic	9075	0.0294173	1.01547	0.15817	4499	0.117158	1.01801	0.432696
739	Contracture of joint	musculoskeletal	558	0.0018088	0.940888	0.158938	319	0.00830708	1.09101	0.284782
634.1	Missed abortion/Hydatidiform mole	pregnancy complications	1018	0.00329992	1.04662	0.159403	392	0.0102081	0.829473	0.0140923
353	Nerve root and plexus disorders	neurological	1220	0.00395472	1.04194	0.160714	363	0.00945288	0.979354	0.75426
613	Other nonmalignant breast conditions	genitourinary	323	0.00104703	0.923654	0.161796	2215	0.0576808	0.986104	0.665869
362	Other retinal disorders	sense organs	3818	0.0123763	0.976935	0.161822	2105	0.0548163	0.878655	2.42463e-05
618.2	Uterine/Uterovaginal prolapse	genitourinary	5477	0.0177541	0.980582	0.161979	260	0.00677066	0.968116	0.683936
495	Asthma	respiratory	27856	0.0902973	1.009	0.162903	6377	0.166063	0.969021	0.0975435
174.1	Breast cancer [female]	neoplasms	8795	0.0285097	1.01571	0.163187	2007	0.0522643	1.00181	0.950324
530.14	Reflux esophagitis	digestive	11354	0.0368048	1.01372	0.163324	1783	0.0464311	1.0286	0.374379
227.2	Benign neoplasm of parathyroid gland	neoplasms	426	0.00138091	0.933634	0.165087	153	0.00398427	0.986168	0.892505
520.2	Disturbances in tooth eruption	digestive	2279	0.00738755	1.03016	0.166734	211	0.00549465	1.00511	0.959109
540.1	Appendicitis	digestive	765	0.0024798	1.05239	0.166929	250	0.00651025	0.885737	0.144764
306.9	Tension headache	mental disorders	331	0.00107296	1.0804	0.16788	383	0.0099737	1.10152	0.226932
481	Influenza	respiratory	460	0.00149112	0.937077	0.172401	1307	0.0340356	1.04945	0.249275
184.11	Malignant neoplasm of ovary	neoplasms	1021	0.00330965	0.957331	0.172928	272	0.00708315	1.02169	0.778848
728.2	Laxity of ligament or hypermobility syndrome	musculoskeletal	467	0.00151382	0.93785	0.17438	83	0.0021614	0.769373	0.0689005
333.4	Torsion dystonia	neurological	295	0.000956265	1.08407	0.17439	229	0.00596339	0.882669	0.144096
614.32	Chronic inflammatory pelvic disease	genitourinary	403	0.00130635	1.0714	0.174488	119	0.00309888	1.13324	0.419637
709.7	Unspecified diffuse connective tissue disease	dermatologic	2918	0.00945892	1.0261	0.174793	335	0.00872373	1.05597	0.456172
277	Other disorders of metabolism	endocrine/metabolic	1080	0.0035009	1.04307	0.175437	1157	0.0301294	1.01887	0.650039
364	Corneal opacity and other disorders of cornea	sense organs	275	0.000891433	1.08661	0.177144	379	0.00986953	0.964407	0.597625
433.8	Late effects of cerebrovascular disease	circulatory system	1471	0.00476836	0.964704	0.178517	977	0.025442	1.00599	0.899991
426.4	Anomalous atrioventricular excitation	circulatory system	239	0.000774736	1.09248	0.180479	187	0.00486966	1.09464	0.31932
512.9	Other dyspnea	respiratory	985	0.00319295	0.957308	0.180581	8878	0.231192	1.01028	0.524488
241.1	Nontoxic uninodular goiter	endocrine/metabolic	550	0.00178287	0.943618	0.182499	2289	0.0596078	1.03039	0.284591
654.2	Rhesus isoimmunization in pregnancy	pregnancy complications	271	0.000878467	1.08568	0.185406	282	0.00734356	0.875989	0.115367
202.24	Large cell lymphoma	neoplasms	677	0.00219455	1.05328	0.186491	72	0.00187495	1.12528	0.356483
728	Disorders of muscle, ligament, and fascia	musculoskeletal	1809	0.00586401	1.0322	0.189317	227	0.0059113	0.94169	0.49187
619.4	Noninflammatory disorders of vagina	genitourinary	1725	0.00559172	1.03287	0.189626	2119	0.0551809	0.922183	0.048751
716	Other arthropathies	musculoskeletal	23022	0.0746275	1.00925	0.190861	2943	0.0766386	0.986945	0.62649
274	Gout and other crystal arthropathies	endocrine/metabolic	2562	0.00830492	1.02695	0.191384	3063	0.0797635	1.01607	0.528546
722.6	Degeneration of intervertebral disc	musculoskeletal	3232	0.0104768	0.976827	0.193937	2853	0.0742949	1.00323	0.901514
136	Other infectious and parasitic diseases	infectious diseases	261	0.000846051	1.08525	0.195655	1820	0.0473946	1.01187	0.725237
614.1	Pelvic peritoneal adhesions, female (postoperative) (postinfection)	genitourinary	2548	0.00825953	0.974191	0.199221	238	0.00619776	1.00652	0.953648
695.9	Unspecified erythematous condition	dermatologic	546	0.0017699	1.05772	0.199517	1016	0.0264576	0.99785	0.963149
626	Disorders of menstruation and other abnormal bleeding from female genital tract	genitourinary	3785	0.0122694	1.02197	0.199971	4819	0.125492	0.976174	0.361128
619	Noninflammatory female genital disorders	genitourinary	714	0.00231448	1.0502	0.200433	3840	0.0999974	0.941358	0.0320902
573.5	Jaundice (not of newborn)	digestive	1013	0.00328372	1.04172	0.203556	626	0.0163017	1.10804	0.0423686
571.81	Portal hypertension	digestive	663	0.00214916	1.05182	0.203612	590	0.0153642	1.04374	0.410778
564.1	Irritable Bowel Syndrome	digestive	6257	0.0202825	1.01672	0.203861	1502	0.0391136	0.913578	0.00409147
159.4	Malignant neoplasm of retroperitoneum and peritoneum	neoplasms	216	0.00070018	0.915975	0.205827	113	0.00294263	1.16258	0.171492
580.2	Nephrotic syndrome without mention of glomerulonephritis	genitourinary	532	0.00172452	1.05766	0.206065	552	0.0143746	1.04287	0.527532
621	Endometrial hyperplasia	genitourinary	1114	0.00361111	1.03945	0.206469	177	0.00460925	1.27028	0.0343698
285.2	Anemia of chronic disease	hematopoietic	353	0.00114428	1.07109	0.206544	3050	0.079425	1.04946	0.0678615
613.8	Other specified disorders of breast	genitourinary	343	0.00111186	0.932832	0.206817	329	0.00856749	1.12002	0.126773
385.5	Tympanosclerosis and middle ear disease related to otitis media	sense organs	236	0.000765012	1.08741	0.207166	19	0.000494779	1.21565	0.482344
647.1	Infections of genitourinary tract during pregnancy	pregnancy complications	248	0.000803911	0.921989	0.209644	401	0.0104424	1.07318	0.509865
334	Degenerative disease of the spinal cord	neurological	1650	0.0053486	1.03214	0.209671	620	0.0161454	1.01493	0.77599
411.9	Other acute and subacute forms of ischemic heart disease	circulatory system	1526	0.00494664	0.96762	0.209873	538	0.0140101	1.15317	0.0223956
733	Other disorders of bone and cartilage	musculoskeletal	2324	0.00753342	0.974048	0.21611	2767	0.0720554	0.922248	0.000963147
610.8	Other specified benign mammary dysplasias	genitourinary	705	0.00228531	0.953648	0.217025	171	0.00445301	0.970192	0.77855
624.1	Dystrophy of female genital tract	genitourinary	296	0.000959506	1.07565	0.218492	40	0.00104164	1.4648	0.0454821
369.5	Conjunctivitis, infectious	sense organs	271	0.000878467	1.07928	0.218641	1548	0.0403115	0.959059	0.265842
635.3	Placenta previa and abruptio placenta	pregnancy complications	1134	0.00367595	1.03863	0.2199	273	0.00710919	0.88287	0.231773
198.4	Secondary malignant neoplasm of liver	neoplasms	3296	0.0106842	1.02214	0.221121	649	0.0169006	1.09167	0.0627453
411.1	Unstable angina (intermediate coronary syndrome)	circulatory system	5103	0.0165418	1.01784	0.222226	1684	0.043853	0.965589	0.278086
726.1	Enthesopathy	musculoskeletal	10822	0.0350803	1.01224	0.223496	3158	0.0822374	0.930587	0.00507252
250.13	Type 1 diabetes with ophthalmic manifestations	endocrine/metabolic	514	0.00166617	0.946937	0.226485	251	0.00653629	1.18364	0.0619434
465	Acute upper respiratory infections of multiple or unspecified sites	respiratory	1445	0.00468408	0.968017	0.227132	8122	0.211505	0.979221	0.228306
701.2	Scar conditions and fibrosis of skin	dermatologic	2464	0.00798724	0.975414	0.227791	1668	0.0434364	0.998126	0.949214
430.2	Intracerebral hemorrhage	circulatory system	842	0.00272941	1.04339	0.228345	335	0.00872373	0.977978	0.762027
528.6	Leukoplakia of oral mucosa	digestive	348	0.00112807	0.936248	0.228883	120	0.00312492	0.93699	0.534592
433.31	Transient cerebral ischemia	circulatory system	2363	0.00765984	0.974979	0.230196	3521	0.0916903	1.00455	0.847434
349	Other and unspecified disorders of the nervous system	neurological	453	0.00146843	0.944092	0.230713	487	0.012682	1.08572	0.160615
158	Neoplasm of unspecified nature of digestive system	neoplasms	1217	0.003945	0.965572	0.232546	664	0.0172912	1.02121	0.658355
735	Acquired foot deformities	musculoskeletal	438	0.00141981	1.05971	0.234294	1737	0.0452332	1.02073	0.552749
565.1	Anal and rectal polyp	digestive	8394	0.0272098	1.01354	0.234778	684	0.017812	1.05787	0.289736
735.3	Hallux valgus (Bunion)	musculoskeletal	6820	0.0221075	1.01501	0.23605	633	0.0164839	1.02474	0.687161
681.7	Cellulitis and abscess of trunk	dermatologic	704	0.00228207	1.04661	0.23666	1396	0.0363532	1.09539	0.0207629
345	Epilepsy, recurrent seizures, convulsions	neurological	3584	0.0116178	0.979929	0.237239	1972	0.0513528	1.0109	0.73485
696.41	Psoriasis vulgaris	dermatologic	1962	0.00635997	1.02772	0.237243	925	0.0240879	0.940583	0.114557
503	Pulmonary congestion and hypostasis	respiratory	514	0.00166617	1.05464	0.237967	527	0.0137236	1.03624	0.588314
618.5	Prolapse of vaginal vault after hysterectomy	genitourinary	526	0.00170507	0.948922	0.238867	36	0.000937476	0.711661	0.129804
727.1	Synovitis and tenosynovitis	musculoskeletal	4847	0.0157119	1.01751	0.24005	2239	0.0583058	1.00182	0.953219
451.2	Phlebitis and thrombophlebitis of lower extremities	circulatory system	3886	0.0125968	0.980853	0.241391	293	0.00763001	1.03748	0.637786
195.1	Malignant neoplasm, other	neoplasms	18578	0.060222	1.00912	0.242814	1612	0.0419781	1.05455	0.0789066
594.1	Calculus of kidney	genitourinary	3443	0.0111607	0.979873	0.246137	2110	0.0549465	1.01119	0.680559
573.9	Abnormal serum enzyme levels	digestive	245	0.000794186	1.07849	0.247037	2107	0.0548684	1.04221	0.179782
604.1	Redundant prepuce and phimosis/BXO	genitourinary	2818	0.00913476	1.0227	0.248943	71	0.00184891	1.30988	0.143728
681.1	Cellulitis and abscess of fingers/toes	dermatologic	614	0.00199033	1.0487	0.249039	858	0.0223432	0.979131	0.665471
597.1	Urethral stricture (not specified as infectious)	genitourinary	3533	0.0114525	0.980347	0.251203	350	0.00911435	0.881137	0.0536615
458	Hypotension	circulatory system	1302	0.00422053	1.03306	0.251385	5309	0.138252	1.02191	0.25444
287.3	Thrombocytopenia	hematopoietic	1497	0.00485264	1.03082	0.251461	5180	0.134892	1.01206	0.519271
427.9	Palpitations	circulatory system	4147	0.0134428	1.01846	0.251626	7140	0.185933	0.955407	0.00564333
709	Diffuse diseases of connective tissue	dermatologic	1005	0.00325778	1.03762	0.252251	930	0.0242181	1.0563	0.206712
604	Disorders of penis	genitourinary	845	0.00273913	1.0412	0.252718	511	0.0133069	1.12839	0.0547263
575.7	Other disorders of gallbladder	digestive	1547	0.00501472	0.970742	0.253582	288	0.0074998	1.16725	0.0504693
418.1	Precordial pain	circulatory system	4160	0.013485	1.01835	0.253814	1570	0.0408844	1.02976	0.449819
430	Intracranial hemorrhage	circulatory system	219	0.000709905	1.08182	0.254671	704	0.0183329	1.00969	0.847519
365.2	Primary angle-closure glaucoma	sense organs	837	0.0027132	1.04106	0.254734	374	0.00973933	0.888204	0.102613
394.7	Disease of tricuspid valve	circulatory system	1501	0.0048656	1.0305	0.256002	1600	0.0416656	1.00974	0.765507
365.11	Primary open angle glaucoma	sense organs	1339	0.00434047	0.96882	0.258141	375	0.00976537	0.959718	0.674548
586.11	Small kidney	genitourinary	221	0.000716388	0.925306	0.258792	14	0.000364574	0.479887	0.103939
747.11	Cardiac shunt/ heart septal defect	congenital anomalies	629	0.00203895	0.95529	0.261336	1022	0.0266139	0.992485	0.844019
151	Cancer of stomach	neoplasms	674	0.00218482	1.04514	0.262834	190	0.00494779	1.1133	0.223821
707.1	Decubitus ulcer	dermatologic	1321	0.00428212	1.03194	0.264804	689	0.0179422	1.00526	0.91673
704	Diseases of hair and hair follicles	dermatologic	5100	0.016532	0.984077	0.265478	2709	0.070545	0.922372	0.00271735
741.2	Stiffness of joint	musculoskeletal	641	0.00207785	1.04555	0.269731	582	0.0151559	1.05253	0.407874
290	Delirium dementia and amnestic and other cognitive disorders	mental disorders	512	0.00165969	1.05108	0.270105	341	0.00887998	0.996637	0.960678
512.8	Cough	respiratory	3323	0.0107718	1.01979	0.27124	9429	0.24554	0.997725	0.887045
433.12	Cerebral atherosclerosis	circulatory system	315	0.0010211	1.0652	0.272737	267	0.00695294	1.23464	0.0241573
480.5	Bronchopneumonia and lung abscess	respiratory	447	0.00144898	1.05439	0.273287	171	0.00445301	1.15762	0.151961
426.21	First degree AV block	circulatory system	1352	0.00438261	0.969902	0.273626	1151	0.0299732	0.920719	0.0307374
527.2	Sialoadenitis	digestive	397	0.00128691	0.94551	0.274132	351	0.00914039	0.98642	0.845691
229	Benign neoplasm of unspecified sites	neoplasms	2345	0.00760149	0.977164	0.274824	292	0.00760397	0.917563	0.275554
198	Secondary malignant neoplasm	neoplasms	1367	0.00443123	0.970268	0.275495	3152	0.0820812	1.06791	0.00316739
350.1	Abnormal involuntary movements	neurological	1075	0.00348469	1.03451	0.276686	2295	0.0597641	0.974742	0.382509
429.2	Abnormal function study of cardiovascular system	circulatory system	616	0.00199681	1.04571	0.277813	1974	0.0514049	1.00742	0.797854
507	Pleurisy; pleural effusion	respiratory	7772	0.0251935	1.01285	0.278261	2516	0.0655191	1.05801	0.0293372
569	Other disorders of intestine	digestive	4114	0.0133358	1.01753	0.278343	2401	0.0625244	0.987818	0.652409
701.4	Keloid scar	dermatologic	228	0.000739079	1.07572	0.280129	426	0.0110935	0.88211	0.115384
389.1	Sensorineural hearing loss	sense organs	564	0.00182825	1.04754	0.280491	2632	0.0685399	0.958423	0.0844987
367.2	Astigmatism	sense organs	249	0.000807152	1.07213	0.281602	2519	0.0655973	0.969576	0.291268
442.3	Aneurysm of artery of lower extremity	circulatory system	205	0.000664523	0.926001	0.281693	228	0.00593735	1.06903	0.388905
386.1	Meniere's disease	sense organs	635	0.0020584	0.957354	0.282556	118	0.00307284	0.964798	0.738289
531.4	Peptic ulcer, site unspecified	digestive	452	0.00146519	0.949798	0.283943	656	0.0170829	0.999775	0.996625
726	Peripheral enthesopathies and allied syndromes	musculoskeletal	13097	0.0424549	1.00976	0.286528	6047	0.15747	0.928203	8.02995e-05
289.3	Personal history of diseases of blood and blood-forming organs	hematopoietic	356	0.001154	1.05884	0.290891	385	0.0100258	0.886962	0.131905
681.3	Cellulitis and abscess of arm/hand	dermatologic	6156	0.0199551	1.01399	0.291419	804	0.020937	1.01522	0.771681
622.1	Polyp of corpus uteri	genitourinary	7839	0.0254107	1.0125	0.291791	550	0.0143225	0.977704	0.72402
155	Cancer of liver and intrahepatic bile duct	neoplasms	311	0.00100813	1.06288	0.292589	409	0.0106508	1.19531	0.00440874
242.1	Graves' disease	endocrine/metabolic	489	0.00158513	0.95261	0.292799	482	0.0125518	1.01364	0.837667
250.22	Type 2 diabetes with renal manifestations	endocrine/metabolic	233	0.000755287	1.07285	0.293953	2545	0.0662743	1.06043	0.0606953
331.1	Hydrocephalus	neurological	571	0.00185094	0.956262	0.295649	273	0.00710919	1.10058	0.209188
218	Benign neoplasm of uterus	neoplasms	476	0.00154299	1.05016	0.296909	1707	0.044452	0.969056	0.476046
357	Inflammatory and toxic neuropathy	neurological	1739	0.0056371	1.02584	0.299142	2035	0.0529934	1.04552	0.138173
532	Dysphagia	digestive	7510	0.0243442	1.01246	0.299202	4375	0.113929	1.04564	0.0334075
574.2	Calculus of bile duct	digestive	2848	0.00923201	0.980252	0.299296	446	0.0116143	1.01571	0.79338
696.4	Psoriasis	dermatologic	2191	0.00710229	1.02292	0.300738	1012	0.0263535	0.945321	0.129824
696	Psoriasis and related disorders	dermatologic	503	0.00163051	1.04823	0.300923	1132	0.0294784	0.946295	0.125728
153.3	Malignant neoplasm of rectum, rectosigmoid junction, and anus	neoplasms	2329	0.00754963	1.02219	0.302076	479	0.0124736	1.04313	0.456936
687.1	Rash and other nonspecific skin eruption	dermatologic	2394	0.00776033	0.978719	0.3044	5324	0.138642	0.954319	0.0229764
335	Multiple sclerosis	neurological	1360	0.00440854	0.972332	0.311492	455	0.0118486	1.04056	0.523052
618.6	Vaginal enterocele, congenital or acquired	genitourinary	707	0.00229179	0.961859	0.311528	54	0.00140621	1.08625	0.573338
574.1	Cholelithiasis	digestive	9622	0.0311904	1.01075	0.312635	1653	0.0430458	1.04812	0.160766
339	Other headache syndromes	neurological	8193	0.0265582	1.01158	0.313808	3887	0.101221	1.03533	0.162051
185	Cancer of prostate	neoplasms	7042	0.0228272	0.987363	0.315055	2622	0.0682795	0.988284	0.656366
703	Diseases of nail, NOS	dermatologic	375	0.00121559	1.05401	0.318552	763	0.0198693	0.919068	0.0919511
153.2	Colon cancer	neoplasms	3387	0.0109792	1.01768	0.321646	914	0.0238015	1.0888	0.0362028
724	Other and unspecified disorders of back	musculoskeletal	1435	0.00465166	1.02708	0.322507	1540	0.0401031	0.986843	0.717476
519	Other diseases of respiratory system, not elsewhere classified	respiratory	204	0.000661281	0.931759	0.322648	2774	0.0722377	1.03187	0.239925
720	Spinal stenosis	musculoskeletal	4615	0.0149599	1.0151	0.322984	2590	0.0674462	0.978833	0.406124
198.2	Secondary malignancy of respiratory organs	neoplasms	2792	0.00905048	1.01936	0.323483	773	0.0201297	1.09981	0.0300019
686.4	Pyogenic granuloma	dermatologic	372	0.00120587	0.949073	0.323585	81	0.00210932	1.01961	0.894505
427.7	Tachycardia NOS	circulatory system	2675	0.00867121	1.01972	0.324665	4106	0.106924	1.03156	0.180404
227.1	Benign neoplasm of adrenal gland	neoplasms	220	0.000713147	1.06942	0.32966	325	0.00846332	1.01171	0.875652
695.7	Prurigo and Lichen	dermatologic	846	0.00274237	0.96651	0.332343	756	0.019687	0.945912	0.276228
592.13	Chronic interstitial cystitis	genitourinary	262	0.000849293	1.06292	0.33279	151	0.00393219	1.0623	0.521898
614.3	Pelvic inflammatory disease (PID)	genitourinary	256	0.000829843	1.0633	0.335446	354	0.00921851	1.05251	0.600111
681.6	Cellulitis and abscess of foot, toe	dermatologic	6121	0.0198417	1.01276	0.33715	306	0.00796854	1.06971	0.422281
345.3	Convulsions	neurological	2480	0.00803911	1.01987	0.339126	1506	0.0392177	0.980225	0.591501
530.5	Disorders of esophageal motility	digestive	719	0.00233069	0.964262	0.339676	406	0.0105726	1.02631	0.684646
740.11	Osteoarthrosis, localized, primary	musculoskeletal	9160	0.0296928	0.989688	0.340386	6142	0.159944	0.996365	0.851995
187.2	Malignant neoplasm of testis	neoplasms	273	0.00088495	1.06083	0.340494	179	0.00466134	0.91794	0.313941
681.5	Cellulitis and abscess of leg, except foot	dermatologic	6164	0.0199811	1.0125	0.345096	1571	0.0409104	1.04201	0.240947
612.2	Hypertrophy of breast (Gynecomastia)	genitourinary	795	0.00257705	0.96657	0.347807	485	0.0126299	1.03457	0.596882
470	Septal Deviations/Turbinate Hypertrophy	respiratory	4606	0.0149307	0.985848	0.347834	1234	0.0321346	0.966883	0.342038
292	Neurological disorders	mental disorders	633	0.00205192	0.962562	0.347973	4659	0.121325	1.01047	0.615486
150	Cancer of esophagus	neoplasms	872	0.00282665	1.03302	0.34919	181	0.00471342	1.19314	0.0412659
740.9	Osteoarthrosis NOS	musculoskeletal	14977	0.0485491	1.00807	0.350051	5450	0.141923	0.984249	0.433159
528	Diseases of the oral soft tissues, excluding lesions specific for gingiva and tongue	digestive	2209	0.00716064	1.02055	0.350552	1930	0.0502591	0.965115	0.234665
411.8	Other chronic ischemic heart disease, unspecified	circulatory system	16349	0.0529965	1.00784	0.35163	2656	0.0691649	1.06951	0.00924778
197	Chemotherapy	neoplasms	20530	0.0665495	1.00689	0.352757	5679	0.147887	1.0347	0.061045
599.2	Retention of urine	genitourinary	8382	0.0271709	0.989438	0.353053	3259	0.0848676	1.00362	0.874487
475	Chronic sinusitis	respiratory	2691	0.00872308	0.981825	0.353393	4372	0.113851	0.981478	0.363464
214	Lipoma	neoplasms	1949	0.00631783	0.978673	0.353626	1089	0.0283586	0.937384	0.128272
218.2	Other benign neoplasm of uterus	neoplasms	344	0.0011151	0.950294	0.353838	19	0.000494779	0.980605	0.955178
300.12	Agorophobia, social phobia, and panic disorder	mental disorders	936	0.00303411	1.03141	0.35448	n/a	n/a	n/a	n/a
528.7	Sialolithiasis	digestive	323	0.00104703	1.05383	0.356161	81	0.00210932	1.06728	0.677408
225.1	Benign neoplasm of brain, cranial nerves, meninges	neoplasms	858	0.00278127	0.968321	0.356169	428	0.0111455	0.950634	0.379408
368.2	Diplopia and disorders of binocular vision	sense organs	825	0.0026743	1.03332	0.357133	729	0.0189839	1.05166	0.293167
411.41	Aneurysm and dissection of heart	circulatory system	809	0.00262243	0.967488	0.358129	213	0.00554673	0.873926	0.093245
414	Other forms of chronic heart disease	circulatory system	2563	0.00830816	1.01885	0.358177	2619	0.0682013	0.99988	0.996324
535.8	Other specified gastritis	digestive	9398	0.0304643	0.990219	0.358676	544	0.0141663	0.951596	0.417995
497	Bronchitis	respiratory	711	0.00230476	1.03579	0.358768	1208	0.0314575	0.981359	0.645798
740.2	Osteoarthrosis, generalized	musculoskeletal	578	0.00187363	0.962038	0.362542	1828	0.0476029	0.960719	0.236966
669	Complications of labor and delivery NEC	pregnancy complications	2278	0.00738431	0.979955	0.363799	449	0.0116924	1.03927	0.622803
215	Other benign neoplasm of connective and other soft tissue	neoplasms	1135	0.00367919	1.02793	0.36403	587	0.0152861	0.846201	0.00379115
479	Other upper respiratory disease	respiratory	4225	0.0136957	0.985796	0.365905	4147	0.107992	1.0202	0.374964
474.1	Acute tonsillitis	respiratory	554	0.00179583	1.03999	0.36599	188	0.00489571	0.834741	0.116054
296.1	Bipolar	mental disorders	1116	0.0036176	0.972794	0.367425	n/a	n/a	n/a	n/a
557	Intestinal malabsorption (non-celiac)	digestive	320	0.0010373	0.949922	0.368064	255	0.00664045	0.967359	0.682893
261.2	Vitamin B-complex deficiencies	endocrine/metabolic	999	0.00323833	0.971311	0.36816	1167	0.0303898	0.994076	0.882202
202	Cancer of other lymphoid, histiocytic tissue	neoplasms	1280	0.00414922	1.02594	0.370705	1139	0.0296607	1.00438	0.901059
555.2	Ulcerative colitis	digestive	3116	0.0101007	1.01654	0.372365	655	0.0170568	0.899424	0.0219654
260	Protein-calorie malnutrition	endocrine/metabolic	247	0.000800669	0.943677	0.372372	3695	0.0962215	1.0488	0.0320092
556	Ulceration of the lower GI tract	digestive	465	0.00150733	1.04315	0.372443	542	0.0141142	0.922871	0.157305
594.3	Calculus of ureter	genitourinary	2519	0.00816553	1.01832	0.375423	474	0.0123434	0.97218	0.621891
480.11	Pneumococcal pneumonia	respiratory	7486	0.0242664	0.98944	0.375587	355	0.00924455	1.13671	0.0700602
382	Otalgia	sense organs	320	0.0010373	1.05145	0.379174	2017	0.0525247	0.916707	0.00684864
427.12	Paroxysmal ventricular tachycardia	circulatory system	1068	0.003462	1.02792	0.379797	3687	0.0960131	1.00663	0.763991
289.5	Diseases of spleen	hematopoietic	579	0.00187687	1.03776	0.382832	221	0.00575506	1.02654	0.766949
250.41	Impaired fasting glucose	endocrine/metabolic	314	0.00101785	0.951201	0.38555	1936	0.0504154	0.975318	0.396898
415.21	Primary pulmonary hypertension	circulatory system	460	0.00149112	1.04212	0.386649	890	0.0231765	1.00581	0.898247
211	Benign neoplasm of other parts of digestive system	neoplasms	6569	0.0212939	1.01104	0.389216	1239	0.0322648	0.968778	0.375
352.2	Facial nerve disorders [CN7]	neurological	968	0.00313784	1.02856	0.391494	408	0.0106247	0.907281	0.159625
367.9	Blindness and low vision	sense organs	817	0.00264837	0.969901	0.393108	939	0.0244525	0.996556	0.940598
535.6	Duodenitis	digestive	8149	0.0264156	1.00984	0.39375	701	0.0182547	1.01936	0.719902
560.4	Other intestinal obstruction	digestive	3820	0.0123828	0.985933	0.394269	812	0.0211453	0.971811	0.523373
591	Urinary tract infection	genitourinary	14032	0.0454858	0.992522	0.396146	6622	0.172443	1.0264	0.160174
681.2	Cellulitis and abscess of face/neck	dermatologic	563	0.00182501	0.964168	0.396665	533	0.0138798	0.931261	0.273119
599.3	Dysuria	genitourinary	1251	0.00405521	1.02478	0.397371	3457	0.0900237	0.998012	0.937135
727.6	Rupture of tendon, nontraumatic	musculoskeletal	379	0.00122856	0.95686	0.400711	793	0.0206505	0.995157	0.920122
751.12	Congenital anomalies of male genital organs	congenital anomalies	231	0.000748804	0.945237	0.403536	40	0.00104164	0.699938	0.0694015
740	Osteoarthrosis	musculoskeletal	9851	0.0319328	1.00875	0.405787	9523	0.247988	1.00179	0.911514
430.3	Subdural hemorrhage	circulatory system	326	0.00105675	0.954081	0.406687	244	0.006354	1.0298	0.716456
300	Anxiety disorders	mental disorders	416	0.0013485	0.959426	0.408151	7	0.000182287	1.72206	0.409907
530.1	Esophagitis, GERD and related diseases	digestive	10108	0.0327658	1.00854	0.411055	14740	0.383844	1.0068	0.607618
427.5	Arrhythmia (cardiac) NOS	circulatory system	1114	0.00361111	1.02532	0.414812	1582	0.0411968	1.0079	0.815581
578	Gastrointestinal hemorrhage	digestive	276	0.000894675	0.951154	0.414926	4296	0.111872	0.978448	0.318661
429.3	Symptoms involving cardiovascular system	circulatory system	228	0.000739079	0.946704	0.418176	2472	0.0643733	1.01283	0.630028
750.21	Congenital anomalies of intestine	congenital anomalies	260	0.00084281	0.950066	0.418577	83	0.0021614	0.93149	0.596423
625	Pain and other symptoms associated with female genital organs	genitourinary	1987	0.00644101	1.0188	0.418691	2253	0.0586703	0.920668	0.015844
175	Acquired absence of breast	neoplasms	2796	0.00906344	1.01573	0.421931	1003	0.0261191	0.999308	0.985749
323	Encephalitis	neurological	330	0.00106972	0.955974	0.423249	143	0.00372386	1.41187	0.00348732
301	Personality disorders	mental disorders	283	0.000917366	0.952585	0.423419	n/a	n/a	n/a	n/a
420.3	Endocarditis	circulatory system	812	0.00263216	1.02912	0.424125	705	0.0183589	0.993463	0.891902
281.13	Folate-deficiency anemia	hematopoietic	224	0.000726113	1.05603	0.424359	14	0.000364574	1.11526	0.740095
452	Other venous embolism and thrombosis	circulatory system	640	0.00207461	1.03277	0.424888	4095	0.106638	0.9797	0.347581
334.2	Anterior horn cell disease	neurological	281	0.000910883	1.04974	0.425875	45	0.00117184	1.14621	0.430245
378.5	Paralytic strabismus	sense organs	309	0.00100165	0.954924	0.427676	193	0.00502591	1.39107	0.000183783
292.6	Hallucinations	mental disorders	397	0.00128691	0.960238	0.428768	207	0.00539048	1.20486	0.0758599
741	Symptoms and disorders of the joints	musculoskeletal	3376	0.0109436	1.01404	0.429977	3463	0.0901799	1.00268	0.918702
686.3	Pilonidal cyst	dermatologic	577	0.00187039	1.03413	0.4308	127	0.00330721	0.898798	0.382338
579.2	Splenomegaly	digestive	498	0.0016143	1.03669	0.431675	324	0.00843728	0.913294	0.181647
365	Glaucoma	sense organs	4397	0.0142532	0.987904	0.434045	2555	0.0665347	0.969957	0.318715
579.8	Nonspecific abnormal findings in stool contents	digestive	2129	0.00690131	0.982785	0.434135	967	0.0251816	0.960547	0.372878
594.8	Renal colic	genitourinary	1994	0.0064637	0.982191	0.434174	238	0.00619776	0.919434	0.303135
613.7	Other signs and symptoms in breast	genitourinary	688	0.0022302	0.970075	0.43516	578	0.0150517	0.99712	0.963396
530.2	Esophageal bleeding (varices/hemorrhage)	digestive	1968	0.00637942	0.982283	0.438915	929	0.0241921	1.03301	0.445277
531	Peptic ulcer (excl. esophageal)	digestive	298	0.000965989	1.04677	0.440077	1521	0.0396083	1.03178	0.368387
477	Epistaxis or throat hemorrhage	respiratory	2695	0.00873605	0.984874	0.441003	1436	0.0373949	1.03666	0.32479
743.11	Osteoporosis NOS	musculoskeletal	7030	0.0227883	1.0096	0.441946	2411	0.0627848	0.937829	0.0135159
701	Other hypertrophic and atrophic conditions of skin	dermatologic	1886	0.00611361	0.982041	0.442086	3679	0.0958048	1.00495	0.820419
703.1	Ingrowing nail	dermatologic	934	0.00302763	0.974811	0.445859	343	0.00893206	0.975917	0.766948
426.31	Right bundle branch block	circulatory system	2000	0.00648315	0.982707	0.447641	1540	0.0401031	1.03571	0.270885
430.1	Subarachnoid hemorrhage	circulatory system	822	0.00266457	1.02739	0.448219	195	0.00507799	0.929886	0.470571
627.4	Premenopausal menorrhagia	genitourinary	306	0.000991922	1.04512	0.448876	180	0.00468738	1.0223	0.867653
741.4	Joint effusions	musculoskeletal	1583	0.00513141	0.980919	0.454227	1897	0.0493998	1.02941	0.416606
433.5	Cerebral aneurysm	circulatory system	410	0.00132905	0.963054	0.455291	517	0.0134632	1.14503	0.0213969
519.2	Respiratory complications	respiratory	323	0.00104703	1.04287	0.460271	463	0.012057	1.07229	0.240875
599.4	Urinary incontinence	genitourinary	9088	0.0294594	0.991971	0.460396	2913	0.0758574	1.00629	0.815604
287.31	Primary thrombocytopenia	hematopoietic	455	0.00147492	0.965321	0.461336	201	0.00523424	0.901716	0.232136
735.2	Acquired toe deformities	musculoskeletal	2371	0.00768577	1.01563	0.461676	655	0.0170568	1.09268	0.113092
747.13	Congenital anomalies of great vessels	congenital anomalies	2198	0.00712498	1.01623	0.462427	299	0.00778626	0.929996	0.313302
411	Ischemic Heart Disease	circulatory system	328	0.00106324	0.959524	0.465692	11571	0.30132	1.03338	0.0311141
574	Cholelithiasis and cholecystitis	digestive	373	0.00120911	0.962283	0.466627	1973	0.0513789	1.04753	0.125442
458.2	Iatrogenic hypotension	circulatory system	279	0.000904399	0.956604	0.468298	1087	0.0283066	1.05282	0.181931
743.13	Other specified osteoporosis	musculoskeletal	507	0.00164348	0.967629	0.468654	537	0.013984	0.918399	0.0864644
603.1	Hydrocele	genitourinary	1469	0.00476187	0.980916	0.472793	234	0.00609359	0.913366	0.289479
578.2	Blood in stool	digestive	2849	0.00923525	0.986288	0.472995	2484	0.0646858	0.981877	0.521093
250	Diabetes mellitus	endocrine/metabolic	853	0.00276506	1.02544	0.47348	10429	0.271581	1.04053	0.0110203
687	Symptoms affecting skin	dermatologic	282	0.000914124	1.04449	0.474233	2011	0.0523684	1.02136	0.504409
740.12	Osteoarthrosis, localized, secondary	musculoskeletal	378	0.00122532	1.03799	0.477846	444	0.0115622	1.01116	0.878041
577.2	Chronic pancreatitis	digestive	539	0.00174721	1.03172	0.478343	245	0.00638004	1.00175	0.984198
726.2	Synoviopathy	musculoskeletal	378	0.00122532	1.03787	0.478676	536	0.013958	1.00996	0.868842
275.5	Disorders of calcium/phosphorus metabolism	endocrine/metabolic	1412	0.0045771	1.01933	0.482085	3149	0.0820031	1.03367	0.178925
212	Benign neoplasm of respiratory and intrathoracic organs	neoplasms	360	0.00116697	0.96296	0.483417	272	0.00708315	0.947064	0.470989
714.1	Rheumatoid arthritis	musculoskeletal	4971	0.0161139	1.01024	0.485787	1019	0.0265358	1.05995	0.185396
364.5	Corneal dystrophy	sense organs	271	0.000878467	1.044	0.487812	138	0.00359366	0.894082	0.307148
274.2	Crystal arthropathies	endocrine/metabolic	411	0.00133229	1.03533	0.491311	213	0.00554673	0.993874	0.94987
345.12	Partial epilepsy	neurological	312	0.00101137	1.04017	0.495801	773	0.0201297	1.01228	0.80215
560.2	Impaction of intestine	digestive	308	0.000998405	1.04033	0.496722	135	0.00351553	0.755194	0.0184267
459.9	Circulatory disease NEC	circulatory system	19122	0.0619854	1.00523	0.497145	4337	0.11294	1.03196	0.182164
599.9	Other abnormality of urination	genitourinary	1913	0.00620113	1.01604	0.497462	2806	0.073071	1.00423	0.872196
550.5	Ventral hernia	digestive	3743	0.0121332	1.01146	0.497515	1303	0.0339314	1.03852	0.299228
260.6	Anorexia	endocrine/metabolic	1009	0.00327075	1.02206	0.497795	1238	0.0322387	1.08137	0.0632368
522.5	Periapical abscess	digestive	1242	0.00402604	1.01984	0.498158	506	0.0131767	1.12755	0.152538
550.3	Femoral hernia	digestive	699	0.00226586	0.974176	0.498253	38	0.000989558	1.17197	0.428756
428.1	Congestive heart failure (CHF) NOS	circulatory system	2637	0.00854803	1.01365	0.499183	6849	0.178355	1.0451	0.0126629
427.3	Other specified cardiac dysrhythmias	circulatory system	3875	0.0125611	1.01118	0.501691	4900	0.127601	0.985713	0.463771
644	Anemia during pregnancy	pregnancy complications	716	0.00232097	1.02622	0.501797	1017	0.0264837	0.871501	0.0398095
394.3	Aortic valve disease	circulatory system	1568	0.00508279	1.01754	0.502014	218	0.00567694	1.02848	0.724056
394.2	Mitral valve disease	circulatory system	3715	0.0120425	0.988746	0.50291	1158	0.0301555	0.95742	0.218992
715	Other inflammatory spondylopathies	musculoskeletal	1718	0.00556903	1.01661	0.504852	667	0.0173693	0.957659	0.404886
610.3	Fibrosclerosis of breast	genitourinary	303	0.000982197	1.03982	0.504932	30	0.00078123	1.26519	0.366404
394	Rheumatic disease of the heart valves	circulatory system	1266	0.00410383	1.01936	0.505529	3675	0.0957006	0.998568	0.947183
345.11	Generalized convulsive epilepsy	neurological	487	0.00157865	0.969698	0.506348	287	0.00747376	0.924531	0.35352
947	Urticaria	dermatologic	622	0.00201626	1.02755	0.507036	1177	0.0306502	0.971324	0.503887
501	Pneumonitis due to inhalation of food or vomitus	respiratory	848	0.00274886	1.02356	0.507575	959	0.0249733	1.05209	0.219892
737.3	Kyphoscoliosis and scoliosis	musculoskeletal	1334	0.00432426	0.981618	0.507834	563	0.0146611	0.967501	0.516739
213	Benign neoplasm of bone and articular cartilage	neoplasms	322	0.00104379	1.03828	0.508992	162	0.00421864	1.144	0.172942
276.12	Hyposmolality and/or hyponatremia	endocrine/metabolic	2581	0.00836651	1.01336	0.511147	3669	0.0955444	1.04709	0.0416906
348	Other conditions of brain	neurological	223	0.000722871	0.956081	0.511827	1555	0.0404937	1.04044	0.251897
732.1	Juvenile osteochondrosis	musculoskeletal	241	0.00078122	1.04386	0.513844	53	0.00138017	1.01623	0.930303
272.11	Hypercholesterolemia	endocrine/metabolic	36725	0.119047	1.0038	0.514444	8695	0.226426	0.957543	0.00541953
735.1	Flat foot	musculoskeletal	231	0.000748804	1.04437	0.517952	384	0.00999974	1.18151	0.0406817
751.22	Other specified congenital anomalies of kidney	congenital anomalies	388	0.00125773	1.03386	0.520903	181	0.00471342	1.12055	0.231007
289.4	Lymphadenitis	hematopoietic	2954	0.00957561	1.01215	0.522221	3035	0.0790344	1.05316	0.0360118
696.42	Psoriatic arthropathy	dermatologic	798	0.00258678	1.0234	0.522536	230	0.00598943	1.00599	0.936858
728.71	Contracture of palmar fascia [Dupuytren's disease]	musculoskeletal	3840	0.0124476	1.01069	0.523491	224	0.00583318	0.802451	0.00441469
711	Arthropathy associated with infections	musculoskeletal	375	0.00121559	0.966902	0.523736	277	0.00721335	1.09438	0.283234
695.42	Systemic lupus erythematosus	dermatologic	356	0.001154	1.03507	0.52376	562	0.014635	1.05936	0.393655
599.5	Frequency of urination and polyuria	genitourinary	4098	0.013284	1.01029	0.524064	5445	0.141793	0.98087	0.339078
366	Cataract	sense organs	19677	0.0637845	1.00487	0.52613	5366	0.139736	0.959474	0.0491892
496.2	Chronic bronchitis	respiratory	345	0.00111834	0.965827	0.527078	1388	0.0361449	1.08286	0.0420522
427.8	Sinoatrial node dysfunction (Bradycardia)	circulatory system	534	0.001731	1.0283	0.528342	1768	0.0460405	0.969896	0.287793
174.11	Malignant neoplasm of female breast	neoplasms	12607	0.0408665	1.00597	0.528725	1977	0.051483	1.00275	0.925286
608	Other disorders of male genital organs	genitourinary	2892	0.00937464	1.01212	0.530591	1113	0.0289836	0.967695	0.411386
200.1	Polycythemia vera	neoplasms	407	0.00131932	1.03201	0.534345	110	0.00286451	1.10373	0.387066
374	Other disorders of eyelids	sense organs	3209	0.0104022	0.988813	0.534586	1511	0.0393479	0.922709	0.0157269
351	Other peripheral nerve disorders	neurological	12937	0.0419363	1.00562	0.541773	3828	0.0996849	1.00385	0.870979
508	Pulmonary collapse; interstitial and compensatory emphysema	respiratory	2729	0.00884626	1.01205	0.542202	2436	0.0634358	0.990555	0.729919
622.2	Mucous polyp of cervix	genitourinary	3314	0.0107426	1.01095	0.542513	218	0.00567694	1.0037	0.967824
564	Functional digestive disorders	digestive	1047	0.00339393	0.980954	0.542643	3227	0.0840343	0.962475	0.0956054
727	Other disorders of synovium, tendon, and bursa	musculoskeletal	4451	0.0144283	1.00938	0.544792	4247	0.110596	0.983193	0.448055
715.2	Ankylosing spondylitis	musculoskeletal	672	0.00217834	0.976459	0.546084	106	0.00276034	0.984018	0.896383
626.14	Irregular menstrual bleeding	genitourinary	3617	0.0117248	1.01043	0.546239	510	0.0132809	0.944863	0.442697
674	Other complications of the puerperium NEC	pregnancy complications	238	0.000771495	0.960923	0.546625	223	0.00580714	0.843548	0.119973
256.4	Polycystic ovaries	endocrine/metabolic	212	0.000687214	0.958734	0.547236	729	0.0189839	0.95044	0.366371
573.7	Abnormal results of function study of liver	digestive	4142	0.0134266	0.990441	0.54776	938	0.0244264	1.0048	0.908763
348.8	Encephalopathy, not elsewhere classified	neurological	215	0.000696939	0.959107	0.549133	808	0.0210411	1.06885	0.166547
574.3	Cholecystitis without cholelithiasis	digestive	2913	0.00944271	1.01137	0.551824	504	0.0131247	1.01659	0.778995
274.1	Gout	endocrine/metabolic	4056	0.0131478	0.990395	0.552973	2931	0.0763261	1.01537	0.554788
729.1	Rheumatism, unspecified and fibrositis	musculoskeletal	942	0.00305356	1.01989	0.553941	42	0.00109372	1.21336	0.376693
540.11	Acute appendicitis	digestive	2382	0.00772143	1.01248	0.554878	206	0.00536444	0.91726	0.344803
241.2	Nontoxic multinodular goiter	endocrine/metabolic	722	0.00234042	0.977816	0.555043	1452	0.0378115	0.958807	0.234948
291.8	Alteration of consciousness	mental disorders	556	0.00180232	1.02589	0.555264	1232	0.0320825	1.00374	0.923991
386.2	Peripheral or central vertigo	sense organs	488	0.00158189	0.973101	0.555526	1031	0.0268483	0.977232	0.578618
246	Other disorders of thyroid	endocrine/metabolic	454	0.00147168	1.02855	0.556783	974	0.0253639	0.935732	0.106962
614.54	Abscess or ulceration of vulva	genitourinary	266	0.000862259	1.03736	0.557431	167	0.00434885	0.884201	0.390247
571.8	Liver abscess and sequelae of chronic liver disease	digestive	675	0.00218806	1.02335	0.557765	942	0.0245306	1.0477	0.264511
634	Miscarriage; stillbirth	pregnancy complications	3875	0.0125611	0.989918	0.559134	822	0.0214057	0.893789	0.0538978
433.1	Occlusion and stenosis of precerebral arteries	circulatory system	1165	0.00377644	0.982689	0.561134	2582	0.0672378	1.0148	0.561309
433.21	Cerebral artery occlusion, with cerebral infarction	circulatory system	2067	0.00670034	1.01319	0.561603	2101	0.0547121	1.02788	0.377194
427.2	Atrial fibrillation and flutter	circulatory system	17371	0.0563094	0.99529	0.561695	8621	0.224499	0.989747	0.510641
550.2	Diaphragmatic hernia	digestive	30164	0.0977789	1.00361	0.5618	2535	0.0660139	1.02922	0.278434
204	Leukemia	neoplasms	490	0.00158837	0.973622	0.562662	807	0.0210151	1.01758	0.682793
172.3	Carcinoma in situ of skin	neoplasms	842	0.00272941	0.979835	0.563629	576	0.0149996	1.0031	0.94565
340	Migraine	neurological	3172	0.0102823	1.01057	0.56387	3382	0.0880706	0.97333	0.274844
512.1	Wheezing	respiratory	289	0.000936815	1.03493	0.567766	1363	0.0354939	1.04644	0.292296
599	Other symptoms/disorders or the urinary system	genitourinary	7189	0.0233037	0.993055	0.568695	10266	0.267337	0.985432	0.338704
204.4	Multiple myeloma	neoplasms	666	0.00215889	0.977669	0.56876	284	0.00739564	0.990774	0.902911
585.31	Renal dialysis	genitourinary	553	0.00179259	1.02501	0.569967	1670	0.0434885	1.06509	0.091116
411.3	Angina pectoris	circulatory system	17182	0.0556967	1.00463	0.570707	2438	0.0634879	0.97941	0.441047
724.9	Other unspecified back disorders	musculoskeletal	1699	0.00550744	1.01416	0.571282	138	0.00359366	1.25668	0.0420223
578.9	Hemorrhage of gastrointestinal tract	digestive	6666	0.0216083	1.00717	0.571948	1420	0.0369782	1.02817	0.454008
634.3	Ectopic pregnancy	pregnancy complications	288	0.000933574	0.966626	0.572805	116	0.00302075	0.972389	0.880011
535.2	Atrophic gastritis	digestive	427	0.00138415	1.02808	0.575288	1221	0.031796	0.978674	0.608704
550	Abdominal hernia	digestive	4414	0.0143083	1.00867	0.577317	5879	0.153095	0.98657	0.451077
358.1	Myasthenia gravis	neurological	205	0.000664523	1.04042	0.578497	122	0.003177	0.932429	0.52766
578.8	Hemorrhage of rectum and anus	digestive	12976	0.0420627	0.994935	0.579139	1873	0.0487748	0.961709	0.238035
512.2	Painful respiration	respiratory	230	0.000745562	0.963394	0.579499	1664	0.0433322	1.02657	0.478309
585.2	Renal failure NOS	genitourinary	1527	0.00494989	1.01463	0.57989	804	0.020937	1.01579	0.787329
284	Aplastic anemia	hematopoietic	530	0.00171803	1.02484	0.580664	1117	0.0290878	1.01988	0.608756
288.11	Neutropenia	hematopoietic	3696	0.0119809	0.990715	0.580889	1371	0.0357022	1.03253	0.343428
324	Other CNS infection and poliomyelitis	neurological	306	0.000991922	0.968574	0.584644	218	0.00567694	1.13497	0.144647
579	Other symptoms involving abdomen and pelvis	digestive	1221	0.00395796	0.984138	0.584714	1565	0.0407541	0.980877	0.574903
595	Hydronephrosis	genitourinary	2332	0.00755935	1.01164	0.586088	868	0.0226036	1.03849	0.37905
721.8	Other allied disorders of spine	musculoskeletal	473	0.00153327	0.974815	0.587113	173	0.00450509	1.05503	0.611162
221	Benign neoplasm of other female genital organs	neoplasms	212	0.000687214	1.03851	0.589245	25	0.000651025	0.756243	0.342961
722.7	Intervertebral disc disorder with myelopathy	musculoskeletal	432	0.00140036	1.02687	0.58977	246	0.00640608	1.07443	0.425203
597	Other disorders of urethra and urinary tract	genitourinary	925	0.00299846	1.01826	0.590287	653	0.0170048	0.932964	0.160466
244.1	Secondary hypothyroidism	endocrine/metabolic	1274	0.00412977	1.01541	0.593401	1191	0.0310148	0.983127	0.641247
378.2	Nystagmus and other irregular eye movements	sense organs	236	0.000765012	1.03601	0.594833	98	0.00255202	0.944626	0.666203
385.3	Cholesteatoma	sense organs	587	0.0019028	0.977847	0.595493	53	0.00138017	0.977434	0.892718
442.8	Aneurysm of other specified artery	circulatory system	234	0.000758529	0.96525	0.596305	299	0.00778626	1.03049	0.688306
733.2	Cyst of bone	musculoskeletal	337	0.00109241	1.02965	0.599292	77	0.00200516	0.866419	0.346597
198.1	Secondary malignancy of lymph nodes	neoplasms	6181	0.0200362	1.00688	0.601436	1531	0.0398688	1.07001	0.0286972
646	Other complications of pregnancy NEC	pregnancy complications	2009	0.00651232	0.987755	0.602028	1502	0.0391136	1.04302	0.372987
250.24	Type 2 diabetes with neurological manifestations	endocrine/metabolic	676	0.0021913	1.02066	0.603422	1830	0.047655	1.04694	0.206302
509.1	Respiratory failure	respiratory	2680	0.00868742	1.01036	0.603581	2681	0.0698159	1.05637	0.0394562
723	Other disorders of cervical region	musculoskeletal	500	0.00162079	1.02393	0.6049	455	0.0118486	0.902012	0.130208
738.4	Acquired spondylolisthesis	musculoskeletal	1859	0.00602609	0.987784	0.604954	795	0.0207026	0.976292	0.603371
619.1	Noninflammatory disorders of ovary, fallopian tube, and broad ligament	genitourinary	757	0.00245387	0.981	0.605209	307	0.00799458	0.874435	0.104481
333.1	Essential tremor	neurological	310	0.00100489	1.03032	0.606671	490	0.0127601	0.950966	0.363067
751.21	Cystic kidney disease	congenital anomalies	455	0.00147492	1.02492	0.607411	631	0.0164319	0.998554	0.977012
710.19	Unspecified osteomyelitis	musculoskeletal	478	0.00154947	0.976304	0.608201	535	0.0139319	1.18441	0.00539931
340.1	Migrain with aura	neurological	246	0.000797427	0.967417	0.61061	701	0.0182547	0.961475	0.448131
433.3	Cerebral ischemia	circulatory system	1279	0.00414597	0.985539	0.611437	3623	0.0943465	1.00582	0.802787
635.2	Antepartum hemorrhage, abruptio placentae, and placenta previa	pregnancy complications	799	0.00259002	1.01874	0.611739	468	0.0121872	1.06305	0.437162
611.3	Lump or mass in breast	genitourinary	1495	0.00484615	1.01347	0.613042	1467	0.0382021	0.95217	0.206665
596	Other disorders of bladder	genitourinary	8149	0.0264156	0.994202	0.613609	2401	0.0625244	1.01174	0.664176
732	Osteochondropathies	musculoskeletal	314	0.00101785	1.02946	0.614285	100	0.0026041	1.08414	0.552459
367.8	Hypermetropia	sense organs	312	0.00101137	0.971352	0.614962	1583	0.0412229	0.985277	0.696298
529.1	Glossitis	digestive	329	0.00106648	1.02856	0.617029	189	0.00492175	0.84516	0.0459366
738	Other acquired musculoskeletal deformity	musculoskeletal	2041	0.00661605	1.01132	0.61951	1152	0.0299992	0.988866	0.767702
727.5	Rupture of synovium	musculoskeletal	679	0.00220103	1.01963	0.620069	335	0.00872373	0.932207	0.385447
601.11	Acute prostatitis	genitourinary	272	0.000881708	0.969878	0.622251	157	0.00408844	1.0075	0.937272
372	Disorders of conjunctiva	sense organs	826	0.00267754	1.01753	0.62514	802	0.0208849	0.94769	0.297608
752.11	Spina bifida	congenital anomalies	212	0.000687214	1.03478	0.625544	58	0.00151038	1.54088	0.0138447
702.2	Seborrheic keratosis	dermatologic	3428	0.0111121	1.00851	0.628955	3416	0.088956	0.956423	0.0310267
362.4	Retinal vascular changes and abnomalities	sense organs	989	0.00320592	0.984655	0.63471	409	0.0106508	0.829532	0.0042774
476	Allergic rhinitis	respiratory	1370	0.00444096	1.01322	0.634745	6581	0.171376	0.979169	0.257737
580.14	Chronic glomerulonephritis, NOS	genitourinary	780	0.00252843	1.01753	0.635406	160	0.00416656	1.11186	0.361438
642	Hypertension complicating pregnancy, childbirth, and the puerperium	pregnancy complications	872	0.00282665	0.983572	0.636209	941	0.0245046	0.965904	0.567501
702.1	Actinic keratosis	dermatologic	3112	0.0100878	1.00873	0.637024	2329	0.0606495	0.913102	0.000116107
585.3	Chronic renal failure [CKD]	genitourinary	3481	0.0112839	1.00826	0.637395	7640	0.198953	1.02472	0.15854
348.7	Coma	neurological	393	0.00127394	0.976029	0.637853	304	0.00791646	0.944802	0.491841
577	Diseases of pancreas	digestive	1519	0.00492395	0.987769	0.639397	1391	0.036223	0.969592	0.370348
440	Atherosclerosis	circulatory system	931	0.00301791	1.01578	0.641105	2444	0.0636442	1.02332	0.397166
371.3	Inflammation of eyelids	sense organs	2436	0.00789648	0.990375	0.641358	1867	0.0486185	0.969154	0.301197
296	Mood disorders	mental disorders	1263	0.00409411	0.98671	0.641973	22	0.000572902	1.10587	0.721323
262	Mineral deficiency NEC	endocrine/metabolic	321	0.00104055	1.02643	0.647189	302	0.00786438	0.944241	0.458988
455	Hemorrhoids	circulatory system	24023	0.0778724	1.00314	0.647463	4447	0.115804	0.969899	0.144205
112	Candidiasis	infectious diseases	2671	0.00865825	1.0091	0.648074	3713	0.0966902	1.00483	0.850013
717	Polymyalgia Rheumatica	musculoskeletal	1545	0.00500823	1.01196	0.648403	248	0.00645817	1.00043	0.995344
938.2	Chronic dermatitis due to solar radiation	dermatologic	293	0.000949782	0.973266	0.649768	1358	0.0353637	0.982767	0.560992
300.1	Anxiety disorder	mental disorders	7418	0.024046	1.00542	0.652457	n/a	n/a	n/a	n/a
458.9	Hypotension NOS	circulatory system	4613	0.0149534	0.993243	0.654859	3727	0.0970548	1.04083	0.0756697
369	Infection of the eye	sense organs	270	0.000875225	0.972726	0.656444	1916	0.0498945	0.982863	0.611408
520	Disorders of tooth development	digestive	419	0.00135822	0.977951	0.656469	244	0.006354	1.00852	0.926534
574.12	Cholelithiasis with other cholecystitis	digestive	5918	0.0191836	0.994074	0.657495	428	0.0111455	0.999588	0.994946
342	Hemiplegia	neurological	1789	0.00579918	1.01079	0.657739	520	0.0135413	1.03351	0.629282
528.11	Stomatitis and mucositis (ulcerative)	digestive	453	0.00146843	1.02146	0.658167	232	0.00604151	1.0412	0.607347
389.2	Conductive hearing loss	sense organs	480	0.00155596	1.02071	0.66011	553	0.0144007	0.938026	0.241556
292.2	Mild cognitive impairment	mental disorders	286	0.00092709	0.973897	0.661584	340	0.00885394	1.01378	0.844344
526.1	Cysts of the jaws	digestive	344	0.0011151	0.976225	0.662286	40	0.00104164	0.958822	0.839071
442.11	Abdominal aortic aneurysm	circulatory system	1147	0.00371809	1.01333	0.662875	1053	0.0274212	1.00172	0.96348
159.3	Malignant neoplasm of gallbladder and extrahepatic bile ducts	neoplasms	241	0.00078122	1.02896	0.664419	68	0.00177079	0.911826	0.53759
459	Other disorders of circulatory system	circulatory system	218	0.000706663	1.03038	0.665198	5373	0.139918	1.03349	0.111799
446.5	Giant cell arteritis	circulatory system	482	0.00156244	1.02032	0.665573	98	0.00255202	0.996613	0.980007
389	Hearing loss	sense organs	4180	0.0135498	0.99318	0.667544	4808	0.125205	0.942609	0.00212249
426.24	Atrioventricular block, complete	circulatory system	761	0.00246684	0.984245	0.668848	1188	0.0309367	0.961817	0.265111
727.4	Ganglion and cyst of synovium, tendon, and bursa	musculoskeletal	3302	0.0107037	0.992397	0.669054	815	0.0212234	0.921875	0.0913857
536	Disorders of function of stomach	digestive	259	0.000839568	1.02741	0.669441	1856	0.0483321	1.00133	0.967445
578.1	Hematemesis	digestive	2104	0.00682027	0.990506	0.669484	366	0.009531	0.960759	0.629924
418	Nonspecific chest pain	circulatory system	29821	0.096667	1.00266	0.669855	11710	0.30494	0.983045	0.250841
513.4	Hyperventilation	respiratory	278	0.000901158	1.02642	0.670052	210	0.00546861	1.09411	0.418347
722.1	Displacement of intervertebral disc	musculoskeletal	552	0.00178935	1.0187	0.670104	2162	0.0563006	0.947191	0.0610119
572	Ascites (non malignant)	digestive	1838	0.00595802	1.01015	0.672544	1340	0.0348949	1.05019	0.166196
441	Vascular insufficiency of intestine	circulatory system	370	0.00119938	0.97796	0.674747	296	0.00770813	1.1018	0.193542
454	Varicose veins	circulatory system	1503	0.00487209	1.01115	0.675101	1319	0.0343481	0.994484	0.877322
253.2	Pituitary hypofunction	endocrine/metabolic	291	0.000943298	1.02541	0.67529	204	0.00531236	1.00087	0.992091
415.2	Chronic pulmonary heart disease	circulatory system	213	0.000690456	0.971114	0.675583	3633	0.0946069	1.05131	0.0281909
709.2	Sicca syndrome	dermatologic	568	0.00184121	1.01799	0.677138	496	0.0129163	1.07165	0.234344
380.4	Impacted cerumen	sense organs	369	0.00119614	1.0223	0.678398	2233	0.0581495	0.957335	0.134539
276.41	Acidosis	endocrine/metabolic	1424	0.004616	1.0112	0.681597	3009	0.0783573	1.004	0.878451
642.1	Preeclampsia and eclampsia	pregnancy complications	280	0.000907641	1.02533	0.682294	376	0.00979141	0.846609	0.088206
530.3	Stricture and stenosis of esophagus	digestive	2182	0.00707312	1.00902	0.682746	542	0.0141142	0.9993	0.989705
567	Peritonitis and retroperitoneal infections	digestive	995	0.00322537	1.01332	0.683278	884	0.0230202	1.04808	0.281089
615	Endometriosis	genitourinary	3888	0.0126032	0.993252	0.683556	691	0.0179943	0.987203	0.831509
427	Cardiac dysrhythmias	circulatory system	2057	0.00666792	0.99091	0.686523	18132	0.472175	1.00609	0.637941
261.4	Vitamin D deficiency	endocrine/metabolic	865	0.00280396	1.01411	0.686717	6131	0.159657	0.986142	0.462158
198.3	Secondary malignant neoplasm of digestive systems	neoplasms	1908	0.00618493	0.99059	0.686816	510	0.0132809	1.13859	0.0146197
295.1	Schizophrenia	mental disorders	586	0.00189956	0.983115	0.686825	23	0.000598943	0.922471	0.900797
598	Abnormal findings on examination of urine	genitourinary	3351	0.0108625	0.992868	0.687158	711	0.0185151	0.995324	0.929974
610.4	Benign neoplasm of breast	genitourinary	1384	0.00448634	0.989031	0.688416	229	0.00596339	0.872085	0.153143
624.2	Atrophy of female genital tract	genitourinary	496	0.00160782	1.01844	0.690207	22	0.000572902	1.02444	0.915663
288	Diseases of white blood cells	hematopoietic	689	0.00223345	0.984803	0.694101	3425	0.0891904	1.01383	0.555728
427.4	Cardiac arrest and ventricular fibrillation	circulatory system	408	0.00132256	0.980294	0.694488	1040	0.0270826	1.06377	0.135557
361.1	Retinal detachment with retinal defect	sense organs	1555	0.00504065	1.01007	0.699786	131	0.00341137	1.05365	0.654125
535.1	Acute gastritis	digestive	1283	0.00415894	1.01103	0.701003	247	0.00643212	1.06192	0.489913
628	Ovarian cyst	genitourinary	4654	0.0150863	1.00578	0.703915	1117	0.0290878	1.01753	0.703134
454.1	Varicose veins of lower extremity	circulatory system	11024	0.0357351	1.00374	0.70671	1061	0.0276295	0.99264	0.852583
366.2	Senile cataract	sense organs	11121	0.0360496	1.00376	0.706736	4152	0.108122	0.983602	0.491039
586.4	Stricture/obstruction of ureter	genitourinary	1042	0.00337772	0.988171	0.707364	733	0.019088	0.959964	0.366772
742.9	Other derangement of joint	musculoskeletal	2487	0.0080618	0.992361	0.709044	630	0.0164058	1.04257	0.441043
565	Anal and rectal conditions	digestive	8737	0.0283216	1.00414	0.709281	2397	0.0624202	0.943253	0.038537
710.1	Osteomyelitis	musculoskeletal	564	0.00182825	1.01612	0.710465	689	0.0179422	1.21957	0.000182449
201	Hodgkin's disease	neoplasms	270	0.000875225	1.02316	0.712707	306	0.00796854	0.930506	0.294284
255.21	Glucocorticoid deficiency	endocrine/metabolic	412	0.00133553	0.981797	0.714962	454	0.0118226	0.996836	0.957542
427.41	Ventricular fibrillation and flutter	circulatory system	398	0.00129015	0.981461	0.715309	485	0.0126299	1.04092	0.492878
208	Benign neoplasm of colon	neoplasms	23410	0.0758853	1.00253	0.718096	6279	0.163511	0.975391	0.174062
276.13	Hyperpotassemia	endocrine/metabolic	1308	0.00423998	1.01023	0.71942	3563	0.092784	1.05618	0.0215709
735.21	Hammer toe (acquired)	musculoskeletal	2055	0.00666144	1.00815	0.719627	435	0.0113278	1.00068	0.992144
250.6	Polyneuropathy in diabetes	endocrine/metabolic	460	0.00149112	0.983085	0.720601	1264	0.0329158	1.04095	0.343594
337	Disorders of the autonomic nervous system	neurological	215	0.000696939	0.975495	0.721773	302	0.00786438	1.00755	0.918142
315	Develomental delays and disorders	mental disorders	332	0.0010762	1.02014	0.722239	333	0.00867165	1.15716	0.0509289
735.23	Hallux rigidus	musculoskeletal	1623	0.00526108	1.00906	0.722521	183	0.0047655	1.27799	0.0122525
555.1	Regional enteritis	digestive	1820	0.00589967	0.991562	0.723943	605	0.0157548	0.86803	0.00299405
389.4	Tinnitus	sense organs	621	0.00201302	0.985661	0.724736	1941	0.0505456	0.934335	0.0200271
304	Adjustment reaction	mental disorders	309	0.00100165	0.979767	0.724777	n/a	n/a	n/a	n/a
695.3	Rosacea	dermatologic	353	0.00114428	1.01932	0.724997	934	0.0243223	0.940607	0.0952242
338.2	Chronic pain	neurological	422	0.00136794	0.982797	0.726972	4648	0.121039	1.00129	0.953601
293.1	Swelling, mass, or lump in head and neck [Space-occupying lesion, intracranial NOS]	mental disorders	943	0.00305681	0.988448	0.727075	2504	0.0652066	0.975236	0.393565
614.52	Vaginitis and vulvovaginitis	genitourinary	434	0.00140684	1.01699	0.73073	2097	0.054608	0.880361	0.00476416
362.2	Degeneration of macula and posterior pole of retina	sense organs	2972	0.00963396	0.993531	0.730979	1063	0.0276816	0.88093	0.00151424
618	Genital prolapse	genitourinary	628	0.00203571	0.986095	0.731018	805	0.020963	0.950268	0.266349
521.1	Dental caries	digestive	3307	0.0107199	0.994043	0.737814	859	0.0223692	0.996277	0.948192
531.2	Gastric ulcer	digestive	4521	0.0146552	1.00513	0.738259	638	0.0166142	1.0082	0.881072
386.9	Dizziness and giddiness (Light-headedness and vertigo)	sense organs	5313	0.0172225	1.00473	0.738633	8020	0.208849	0.947262	0.00118001
568.1	Peritoneal adhesions (postoperative) (postinfection)	digestive	3752	0.0121624	1.0056	0.738843	777	0.0202338	0.966143	0.465768
710	Osteomyelitis, periostitis, and other infections involving bone	musculoskeletal	611	0.0019806	1.01386	0.739473	703	0.0183068	1.20763	0.000313895
193	Thyroid cancer	neoplasms	371	0.00120262	0.982652	0.741177	1121	0.0291919	0.97767	0.52371
170.2	Cancer of connective tissue	neoplasms	337	0.00109241	0.981879	0.742547	314	0.00817687	1.15979	0.0269608
537	Other disorders of stomach and duodenum	digestive	3856	0.0124995	0.994593	0.743262	2356	0.0613526	1.03578	0.209359
416	Cardiomegaly	circulatory system	3334	0.0108074	1.00584	0.74394	1318	0.034322	1.01505	0.725299
447.1	Stricture of artery	circulatory system	974	0.00315729	0.989338	0.74419	235	0.00611963	1.15347	0.0969742
200	Myeloproliferative disease	neoplasms	769	0.00249277	1.0121	0.744267	702	0.0182808	1.04051	0.410399
277.5	Other disorders of lipoid metabolism	endocrine/metabolic	220	0.000713147	0.97779	0.744412	753	0.0196089	0.980304	0.666266
626.12	Excessive or frequent menstruation	genitourinary	9207	0.0298452	0.996395	0.744538	1450	0.0377594	1.03434	0.481418
395.1	Nonrheumatic mitral valve disorders	circulatory system	3599	0.0116664	0.994434	0.744984	4679	0.121846	0.986462	0.479209
689	Disorder of skin and subcutaneous tissue NOS	dermatologic	6420	0.0208109	1.00415	0.747715	2689	0.0700242	0.976315	0.354938
618.1	Prolapse of vaginal walls	genitourinary	7544	0.0244544	1.00387	0.748137	444	0.0115622	0.995786	0.943779
362.29	Macular degeneration (senile) of retina NOS	sense organs	2969	0.00962424	0.99401	0.750391	273	0.00710919	0.828808	0.00731609
433.2	Occlusion of cerebral arteries	circulatory system	3455	0.0111996	1.00559	0.750412	2136	0.0556236	1.02695	0.388232
380.1	Otitis externa	sense organs	546	0.0017699	0.986218	0.750927	957	0.0249212	0.937252	0.152798
571.6	Primary biliary cirrhosis	digestive	282	0.000914124	1.01908	0.755749	105	0.0027343	1.01803	0.87661
352.1	Trigeminal nerve disorders [CN5]	neurological	515	0.00166941	0.986334	0.759693	281	0.00731752	1.10318	0.20996
384.4	Perforation of tympanic membrane	sense organs	997	0.00323185	0.990166	0.760208	157	0.00408844	1.09514	0.365081
560.3	Peritoneal or intestinal adhesions	digestive	983	0.00318647	1.00992	0.762115	209	0.00544257	0.961759	0.680022
701.5	Abnormal granulation tissue	dermatologic	509	0.00164996	0.986423	0.76274	160	0.00416656	0.972957	0.787121
198.5	Secondary malignancy of brain/spine	neoplasms	995	0.00322537	0.990315	0.764045	409	0.0106508	1.0595	0.3327
736.2	Acquired deformities of finger	musculoskeletal	262	0.000849293	0.981338	0.765232	120	0.00312492	1.00935	0.938688
195	Cancer, suspected or other	neoplasms	1908	0.00618493	1.007	0.766173	2608	0.0679149	1.04216	0.0870026
442.1	Aortic aneurysm	circulatory system	718	0.00232745	0.988827	0.768847	2495	0.0649723	0.971054	0.235615
594	Urinary calculus	genitourinary	765	0.0024798	1.01084	0.770826	2646	0.0689045	1.00978	0.689145
729	Other disorders of soft tissues	musculoskeletal	6438	0.0208693	1.00374	0.771589	2549	0.0663785	1.02536	0.39654
295.2	Paranoid disorders	mental disorders	206	0.000667764	0.979662	0.772684	n/a	n/a	n/a	n/a
447	Other disorders of arteries and arterioles	circulatory system	618	0.00200329	0.988287	0.774629	2709	0.070545	1.04798	0.057516
320	Meningitis	neurological	445	0.0014425	1.01386	0.776141	180	0.00468738	0.961336	0.701738
636.3	Hemorrhage in early pregnancy	pregnancy complications	968	0.00313784	0.990722	0.778847	824	0.0214578	0.996744	0.960414
157	Pancreatic cancer	neoplasms	758	0.00245711	0.989656	0.779582	288	0.0074998	0.981473	0.789692
275.53	Disorders of phosphorus metabolism	endocrine/metabolic	311	0.00100813	0.984015	0.781085	2113	0.0550246	1.04547	0.145139
627.3	Postmenopausal atrophic vaginitis	genitourinary	1201	0.00389313	0.991842	0.781505	1121	0.0291919	0.920719	0.0284072
558	Noninfectious gastroenteritis	digestive	15318	0.0496544	1.00235	0.781913	2406	0.0626546	0.967083	0.250015
471	Nasal polyps	respiratory	3320	0.010762	0.995082	0.78236	478	0.0124476	0.98376	0.768354
242	Thyrotoxicosis with or without goiter	endocrine/metabolic	1581	0.00512493	1.0071	0.783214	1177	0.0306502	1.04783	0.250688
426.9	Cardiac pacemaker/device in situ	circulatory system	258	0.000836326	1.0176	0.784355	4346	0.113174	0.990844	0.647191
379.5	Disorders of iris and ciliary body	sense organs	425	0.00137767	1.01363	0.784782	148	0.00385407	0.6661	0.000938154
292.3	Memory loss	mental disorders	811	0.00262892	0.990239	0.784809	1612	0.0419781	0.944542	0.0809649
386.3	Labyrinthitis	sense organs	804	0.00260623	0.99022	0.785193	79	0.00205724	1.13188	0.413754
711.1	Pyogenic arthritis	musculoskeletal	369	0.00119614	0.985736	0.78721	207	0.00539048	1.0996	0.347674
619.2	Disorders of uterus, NEC	genitourinary	3367	0.0109144	0.995263	0.788973	464	0.012083	1.00571	0.939958
286.12	Congenital deficiency of other clotting factors (including factor VII)	hematopoietic	307	0.000995164	0.984611	0.790111	104	0.00270826	0.840396	0.1453
290.1	Dementias	mental disorders	1193	0.0038672	0.992138	0.790383	206	0.00536444	1.04376	0.607499
525	Other diseases of the teeth and supporting structures	digestive	2805	0.00909262	0.994924	0.792648	1137	0.0296086	1.00452	0.935586
220	Benign neoplasm of ovary	neoplasms	1472	0.0047716	0.9931	0.795173	194	0.00505195	0.855519	0.146633
530.7	Gastroesophageal laceration-hemorrhage syndrome	digestive	337	0.00109241	0.985765	0.796769	66	0.00171871	1.09309	0.682383
731.1	Osteitis deformans [Paget's disease of bone]	musculoskeletal	270	0.000875225	1.01591	0.799368	47	0.00122393	0.94278	0.782144
526.41	Temporomandibular joint disorder, unspecified	digestive	243	0.000787703	1.01675	0.79959	352	0.00916643	1.01549	0.82537
446.9	Arteritis NOS	circulatory system	275	0.000891433	0.984731	0.802701	226	0.00588526	1.0809	0.366668
519.8	Other diseases of respiratory system, NEC	respiratory	10272	0.0332975	1.00256	0.803396	1245	0.032421	0.983595	0.697996
395.6	Heart valve replaced	circulatory system	1725	0.00559172	0.993872	0.803582	2530	0.0658837	0.981925	0.452074
577.3	Cyst and pseudocyst of pancreas	digestive	439	0.00142305	0.988	0.804464	498	0.0129684	0.927962	0.167457
575.6	Cholesterolosis of gallbladder	digestive	497	0.00161106	1.01135	0.8052	112	0.00291659	0.974027	0.823844
297	Suicidal ideation or attempt	mental disorders	314	0.00101785	0.986015	0.807355	563	0.0146611	1.0525	0.475854
605	Erectile dysfunction [ED]	genitourinary	538	0.00174397	1.01079	0.807927	3406	0.0886956	0.950863	0.0419089
426.3	Bundle branch block	circulatory system	367	0.00118966	0.987118	0.808079	3009	0.0783573	1.01289	0.586061
560.1	Paralytic ileus	digestive	649	0.00210378	1.00979	0.808308	1364	0.0355199	1.02255	0.530203
189.2	Cancer of bladder	neoplasms	861	0.002791	1.00844	0.809912	948	0.0246869	1.00154	0.967843
569.1	Toxic gastroenteritis and colitis	digestive	236	0.000765012	0.984434	0.813488	227	0.0059113	1.02518	0.765197
396	Abnormal heart sounds	circulatory system	1290	0.00418163	0.993324	0.814037	1718	0.0447384	0.984545	0.650726
226	Benign neoplasm of thyroid glands	neoplasms	271	0.000878467	0.98565	0.815537	214	0.00557277	1.03645	0.673561
456	Chronic venous insufficiency [CVI]	circulatory system	246	0.000797427	1.0153	0.815742	1196	0.031145	0.946481	0.155033
483	Acute bronchitis and bronchiolitis	respiratory	243	0.000787703	0.985002	0.81759	2748	0.0715606	1.00901	0.733354
277.4	Disorders of bilirubin excretion	endocrine/metabolic	428	0.00138739	0.98878	0.819464	647	0.0168485	0.956314	0.381586
686.1	Carbuncle and furuncle	dermatologic	2423	0.00785434	1.00475	0.820029	602	0.0156767	1.00135	0.985063
536.8	Dyspepsia and other specified disorders of function of stomach	digestive	246	0.000797427	1.01488	0.820157	1080	0.0281243	1.01358	0.750975
333	Extrapyramidal disease and abnormal movement disorders	neurological	419	0.00135822	1.01125	0.822644	1012	0.0263535	0.937104	0.100902
530.12	Ulcer of esophagus	digestive	5305	0.0171966	1.00318	0.822953	177	0.00460925	0.967004	0.732694
281.11	Pernicious anemia	hematopoietic	847	0.00274561	0.992211	0.823737	140	0.00364574	1.06715	0.56399
341	Other demyelinating diseases of central nervous system	neurological	252	0.000816877	1.01368	0.832512	93	0.00242181	1.02093	0.881594
420.2	Pericarditis	circulatory system	1280	0.00414922	0.993975	0.832784	1579	0.0411187	1.05691	0.090131
654.1	Abnormality of organs and soft tissues of pelvis complicating pregnancy, childbirth, or the puerperium	pregnancy complications	1040	0.00337124	1.00681	0.832845	471	0.0122653	1.08389	0.328829
750.13	Congenital anomalies of mouth/tongue	congenital anomalies	225	0.000729354	1.01384	0.840085	81	0.00210932	0.874889	0.372565
368	Visual disturbances	sense organs	1213	0.00393203	1.00587	0.841972	3925	0.102211	0.990912	0.705047
622	Polyp of female genital organs	genitourinary	548	0.00177638	1.0084	0.8479	715	0.0186193	0.969409	0.568767
331	Other cerebral degenerations	neurological	310	0.00100489	1.01118	0.848104	334	0.00869769	1.13748	0.0643321
441.1	Acute vascular insufficiency of intestine	circulatory system	319	0.00103406	1.01098	0.848547	78	0.0020312	0.972961	0.842485
590	Pyelonephritis	genitourinary	1521	0.00493044	0.995014	0.848848	1041	0.0271087	1.03402	0.499217
575.9	Nonspecific abnormal findings on radiological and other examination of biliary tract	digestive	411	0.00133229	1.00964	0.849093	185	0.00481758	1.01801	0.857149
603	Other disorders of testis	genitourinary	1000	0.00324158	0.993877	0.849941	348	0.00906226	0.890111	0.090496
743.2	Pathologic fracture	musculoskeletal	605	0.00196115	0.992287	0.852148	356	0.00927059	0.96078	0.540238
698	Pruritus and related conditions	dermatologic	860	0.00278775	0.993562	0.852935	3015	0.0785136	0.921581	0.00377838
528.5	Diseases of lips	digestive	723	0.00234366	1.00693	0.855715	351	0.00914039	0.982699	0.802911
276.6	Fluid overload	endocrine/metabolic	691	0.00223993	0.992953	0.855819	3035	0.0790344	1.01107	0.650288
245.21	Chronic lymphocytic thyroiditis	endocrine/metabolic	223	0.000722871	0.98776	0.856856	485	0.0126299	0.980426	0.708225
428.2	Heart failure NOS	circulatory system	5273	0.0170928	1.00256	0.857755	918	0.0239056	1.01153	0.791868
747.12	Valvular heart disease/ heart chambers	congenital anomalies	289	0.000936815	0.989375	0.858989	1029	0.0267962	0.954714	0.202198
736	Other acquired deformities of limbs	musculoskeletal	1747	0.00566303	1.00429	0.86132	591	0.0153902	1.00603	0.917624
593	Hematuria	genitourinary	16465	0.0533725	0.998574	0.862091	4079	0.106221	0.997859	0.920923
540	Appendiceal conditions	digestive	505	0.001637	1.0079	0.862546	292	0.00760397	0.970302	0.688408
381.2	Eustachian tube disorders	sense organs	206	0.000667764	0.987763	0.862559	916	0.0238535	0.929139	0.0931447
411.4	Coronary atherosclerosis	circulatory system	21112	0.0684361	1.0013	0.86264	10533	0.27429	1.03232	0.0414753
473.4	Voice disturbance	respiratory	1093	0.00354304	0.99469	0.863351	1781	0.046379	1.01155	0.714911
276.5	Hypovolemia	endocrine/metabolic	3727	0.0120814	0.997117	0.863935	4694	0.122236	1.01715	0.421764
749	Congenital anomalies of face and neck	congenital anomalies	274	0.000888192	0.989493	0.864017	187	0.00486966	0.819903	0.040914
610	Benign mammary dysplasias	genitourinary	202	0.000654798	1.01214	0.866191	807	0.0210151	0.896963	0.026607
374.1	Ectropion or entropion	sense organs	1258	0.0040779	1.00487	0.866418	189	0.00492175	0.936305	0.479438
378.1	Strabismus (not specified as paralytic)	sense organs	957	0.00310219	0.994591	0.8696	306	0.00796854	0.902173	0.160241
939	Atopic/contact dermatitis due to other or unspecified	dermatologic	2510	0.00813635	1.00335	0.869987	5336	0.138955	0.91968	1.72524e-05
289	Other diseases of blood and blood-forming organs	hematopoietic	543	0.00176018	0.992857	0.870193	911	0.0237233	0.934912	0.162793
250.23	Type 2 diabetes with ophthalmic manifestations	endocrine/metabolic	1526	0.00494664	1.00427	0.870872	1191	0.0310148	1.06307	0.214287
278.1	Obesity	endocrine/metabolic	14291	0.0463254	1.00141	0.871919	12622	0.328689	1.06759	6.64947e-06
395.2	Nonrheumatic aortic valve disorders	circulatory system	310	0.00100489	0.990929	0.875214	4552	0.118539	0.999292	0.970595
223	Benign neoplasm of kidney and other urinary organs	neoplasms	209	0.000677489	0.989016	0.87584	138	0.00359366	0.745636	0.00554779
381.9	Otorrhea	sense organs	277	0.000897916	0.990608	0.877847	114	0.00296867	1.06433	0.654624
697	Sarcoidosis	dermatologic	588	0.00190605	1.00637	0.880244	690	0.0179683	0.983923	0.783716
381.11	Suppurative and unspecified otitis media	sense organs	850	0.00275534	0.994816	0.882166	1324	0.0344783	0.967352	0.381875
559	Ileostomy status	digestive	1815	0.00588346	1.00348	0.885243	420	0.0109372	0.985488	0.800261
509.8	Dependence on respirator [Ventilator] or supplemental oxygen	respiratory	495	0.00160458	0.99346	0.88648	1763	0.0459103	1.06762	0.039286
348.2	Cerebral edema and compression of brain	neurological	304	0.000985439	0.991703	0.886875	690	0.0179683	1.10239	0.0573618
290.11	Alzheimer's disease	mental disorders	708	0.00229504	0.994562	0.88725	168	0.00437489	1.09171	0.341522
182	Malignant neoplasm of uterus	neoplasms	1369	0.00443772	0.99609	0.887448	391	0.010182	1.03709	0.580137
331.9	Cerebral degeneration, unspecified	neurological	556	0.00180232	1.00609	0.888705	29	0.000755189	1.2683	0.319472
327.3	Sleep apnea	neurological	4983	0.0161528	1.00202	0.890123	8382	0.218276	1.03144	0.057425
240	Simple and unspecified goiter	endocrine/metabolic	607	0.00196764	1.00572	0.890501	1107	0.0288274	1.00604	0.89519
655	Known or suspected fetal abnormality affecting management of mother	pregnancy complications	3838	0.0124412	0.997608	0.89303	2026	0.052759	0.984574	0.696817
751.11	Congenital anomalies of female genital organs	congenital anomalies	446	0.00144574	0.99355	0.893451	109	0.00283847	0.814772	0.109156
472	Chronic pharyngitis and nasopharyngitis	respiratory	1018	0.00329992	0.995718	0.893468	2386	0.0621338	0.920753	0.00283219
272.9	Unspecified disorder of lipoid metabolism	endocrine/metabolic	283	0.000917366	0.992054	0.895582	242	0.00630192	0.990998	0.911848
743.9	Osteopenia or other disorder of bone and cartilage	musculoskeletal	850	0.00275534	1.00458	0.896175	2694	0.0701544	0.938798	0.0107692
530.11	GERD	digestive	17826	0.0577843	1.00101	0.89849	14097	0.3671	1.00991	0.460236
344	Other paralytic syndromes	neurological	742	0.00240525	1.00463	0.902056	257	0.00669253	1.10892	0.235533
276.14	Hypopotassemia	endocrine/metabolic	1993	0.00646046	0.99718	0.902066	5058	0.131715	1.05536	0.0081876
250.7	Diabetic retinopathy	endocrine/metabolic	1578	0.00511521	0.99707	0.909476	1135	0.0295565	1.08923	0.0798188
614.53	Cyst or abscess of Bartholin's gland	genitourinary	721	0.00233718	1.00431	0.90995	103	0.00268222	1.12651	0.480987
530.9	Heartburn	digestive	2278	0.00738431	0.997592	0.910553	1096	0.0285409	0.926512	0.064344
371.1	Uveitis, noninfectious or NOS	sense organs	553	0.00179259	0.995144	0.910818	398	0.0103643	1.07222	0.428198
300.13	Phobia	mental disorders	736	0.0023858	1.00421	0.911156	n/a	n/a	n/a	n/a
359.2	Myopathy	neurological	384	0.00124476	0.994222	0.911512	421	0.0109633	0.988914	0.858188
522	Diseases of pulp and periapical tissues	digestive	610	0.00197736	0.995429	0.911792	530	0.0138017	1.09351	0.271105
316	Substance addiction and disorders	mental disorders	358	0.00116048	1.00597	0.912328	411	0.0107028	1.04865	0.458481
296.22	Major depressive disorder	mental disorders	414	0.00134201	0.994635	0.914624	n/a	n/a	n/a	n/a
755.1	Congenital deformities of feet	congenital anomalies	245	0.000794186	0.993147	0.915998	163	0.00424468	1.05119	0.657984
586.2	Cyst of kidney, acquired	genitourinary	1597	0.0051768	1.00268	0.917047	949	0.0247129	1.00005	0.998985
594.2	Calculus of lower urinary tract	genitourinary	857	0.00277803	0.996369	0.917284	157	0.00408844	1.06745	0.485689
444.1	Arterial embolism and thrombosis of lower extremity artery	circulatory system	612	0.00198384	1.00412	0.920952	690	0.0179683	1.05496	0.318822
285.22	Anemia in neoplastic disease	hematopoietic	483	0.00156568	1.00456	0.922011	665	0.0173173	1.13575	0.00821484
627	Menopausal and postmenopausal disorders	genitourinary	797	0.00258354	1.00347	0.923816	3345	0.0871071	0.962283	0.133798
303.3	Psychogenic disorder	mental disorders	367	0.00118966	0.994922	0.923915	n/a	n/a	n/a	n/a
401.22	Hypertensive chronic kidney disease	circulatory system	1464	0.00474567	0.9975	0.925547	5627	0.146533	1.01052	0.598858
384	Other disorders of tympanic membrane	sense organs	450	0.00145871	1.00445	0.926537	193	0.00502591	0.99575	0.962916
374.3	Ptosis of eyelid	sense organs	2016	0.00653502	0.99791	0.926926	462	0.0120309	0.99756	0.96781
451	Phlebitis and thrombophlebitis	circulatory system	441	0.00142953	0.995569	0.927246	674	0.0175516	0.975968	0.636564
348.9	Other conditions of brain, NOS	neurological	486	0.00157541	1.00407	0.930172	570	0.0148434	1.07796	0.165049
577.1	Acute pancreatitis	digestive	2135	0.00692076	1.0019	0.931829	439	0.011432	0.923569	0.233512
293	Symptoms involving head and neck	mental disorders	2035	0.00659661	1.00194	0.931953	271	0.00705711	0.888864	0.21171
623	Hypertrophy of female genital organs	genitourinary	1231	0.00399038	0.997586	0.933922	450	0.0117184	0.929953	0.343128
610.1	Cystic mastopathy	genitourinary	911	0.00295307	1.00261	0.938553	594	0.0154683	0.901226	0.0645438
184.2	Cancer of other female genital organs (excluding uterus and ovary)	neoplasms	317	0.00102758	1.00439	0.939028	102	0.00265618	1.08778	0.540671
509.2	Respiratory insufficiency	respiratory	2366	0.00766957	1.00156	0.94111	193	0.00502591	1.21056	0.0621161
250.11	Type 1 diabetes with ketoacidosis	endocrine/metabolic	252	0.000816877	0.995343	0.942155	139	0.0036197	0.997945	0.988018
350.2	Abnormality of gait	neurological	2434	0.00788999	0.998515	0.94305	2493	0.0649202	0.952248	0.0848269
686	Other local infections of skin and subcutaneous tissue	dermatologic	1533	0.00496933	0.998223	0.945754	974	0.0253639	1.03334	0.454085
592.1	Cystitis	genitourinary	2142	0.00694345	0.998509	0.946278	1360	0.0354157	1.00121	0.974344
281.12	Other vitamin B12 deficiency anemia	hematopoietic	201	0.000651557	0.995194	0.946632	324	0.00843728	1.00584	0.940841
427.42	Cardiac arrest	circulatory system	1200	0.00388989	0.998037	0.947051	776	0.0202078	1.05624	0.259193
626.13	Irregular menstrual cycle	genitourinary	1857	0.00601961	1.00153	0.948769	1361	0.0354418	0.93823	0.148144
656	Other perinatal conditions of fetus or newborn	pregnancy complications	455	0.00147492	1.00303	0.949752	378	0.00984349	0.925605	0.35789
613.1	Inflammatory disease of breast	genitourinary	705	0.00228531	0.997644	0.951081	267	0.00695294	0.99901	0.991604
433	Cerebrovascular disease	circulatory system	1758	0.00569869	1.00144	0.953115	6402	0.166714	1.00446	0.803408
636	Early or threatened labor; hemorrhage in early pregnancy	pregnancy complications	1083	0.00351063	0.998259	0.955797	1276	0.0332283	0.983572	0.752207
601.1	Prostatitis	genitourinary	668	0.00216537	0.997911	0.957973	596	0.0155204	0.866138	0.00533444
556.1	Ulceration of intestine	digestive	807	0.00261595	1.00177	0.96082	439	0.011432	0.945418	0.360802
228	Hemangioma and lymphangioma, any site	neoplasms	1673	0.00542316	0.998778	0.96104	945	0.0246087	0.898763	0.00396069
519.9	Symptoms involving respiratory system and other chest symptoms	respiratory	323	0.00104703	0.99726	0.961466	1146	0.029843	1.07497	0.0659381
626.1	Irregular menstrual cycle/bleeding	genitourinary	3436	0.0111381	0.99919	0.963491	3655	0.0951798	0.966222	0.244553
279.7	Other immunological findings	endocrine/metabolic	261	0.000846051	0.997137	0.963878	1453	0.0378376	1.07224	0.0700404
302	Sexual and gender identity disorders	mental disorders	302	0.000978956	0.997347	0.964019	429	0.0111716	1.00538	0.931889
601.8	Other inflammatory disorders of male genital organs	genitourinary	315	0.0010211	1.00246	0.966106	86	0.00223953	1.16346	0.360474
587	Kidney replaced by transpant	genitourinary	379	0.00122856	0.998117	0.971346	1293	0.033671	1.07076	0.0799571
292.1	Aphasia/speech disturbance	mental disorders	1815	0.00588346	1.00085	0.971831	1360	0.0354157	1.08183	0.038581
361	Retinal detachments and defects	sense organs	2219	0.00719306	1.00066	0.975885	398	0.0103643	0.980581	0.769076
509	Respiratory failure, insufficiency, arrest	respiratory	567	0.00183797	0.998722	0.976243	3741	0.0974193	1.04401	0.056257
726.3	Bursitis	musculoskeletal	898	0.00291093	1.00091	0.97882	932	0.0242702	0.962128	0.389364
465.2	Acute pharyngitis	respiratory	951	0.00308274	0.999163	0.979842	3038	0.0791125	0.982149	0.499593
380	Disorders of external ear	sense organs	682	0.00221075	1.00093	0.980993	137	0.00356762	1.0402	0.711136
742.8	Articular cartilage disorder	musculoskeletal	474	0.00153651	0.998965	0.982373	130	0.00338533	0.860885	0.194662
473.3	Paralysis/spasm of vocal cords or larynx	respiratory	298	0.000965989	1.00115	0.984523	448	0.0116664	0.962589	0.519768
706	Diseases of sebaceous glands	dermatologic	563	0.00182501	1.00076	0.985927	4245	0.110544	0.911826	1.98e-05
214.1	Lipoma of skin and subcutaneous tissue	neoplasms	4867	0.0157767	0.999745	0.986214	527	0.0137236	0.914067	0.146629
653	Problems associated with amniotic cavity and membranes	pregnancy complications	1328	0.00430481	1.00049	0.986366	841	0.0219005	1.00452	0.93648
681	Superficial cellulitis and abscess	dermatologic	741	0.00240201	0.999368	0.98656	5217	0.135856	1.02084	0.311319
172.11	Melanomas of skin	neoplasms	3039	0.00985115	1.00028	0.987828	844	0.0219786	0.929228	0.0556664
191	Manlignant and unknown neoplasms of brain and nervous system	neoplasms	233	0.000755287	1.00094	0.988756	486	0.0126559	1.02065	0.701272
411.2	Myocardial infarction	circulatory system	13173	0.0427013	1.00013	0.988821	4177	0.108773	1.01745	0.419631
338.1	Acute pain	neurological	409	0.0013258	0.999329	0.989403	2748	0.0715606	1.05824	0.041358
737	Curvature of spine	musculoskeletal	1015	0.0032902	1.00036	0.990997	680	0.0177079	0.971704	0.537626
285.1	Acute posthemorrhagic anemia	hematopoietic	272	0.000881708	0.999309	0.991087	3829	0.0997109	0.981528	0.396766
426.32	Left bundle branch block	circulatory system	2301	0.00745886	1.00019	0.993076	1481	0.0385667	0.996562	0.916552
614.33	Pelvic inflammatory disease, NOS	genitourinary	339	0.00109889	1.0004	0.994286	195	0.00507799	0.971779	0.828319
191.11	Cancer of brain	neoplasms	563	0.00182501	1.0002	0.996242	306	0.00796854	1.03288	0.624377
473	Diseases of the larynx and vocal cords	respiratory	1603	0.00519624	0.999883	0.996343	2215	0.0576808	0.996072	0.890494
189.11	Malignant neoplasm of kidney, except pelvis	neoplasms	1166	0.00377968	0.99993	0.998149	901	0.0234629	1.03018	0.476084
